# Supplementary material for: In vitro screening of understudied PFAS with a focus on lipid metabolism disruption
Source: Arch Toxicol. 2024 Jul 2;98(10):3381–95. doi: 10.1007/s00204-024-03814-2 (PMC11402862; doi:10.1007/s00204-024-03814-2)
Supplement: Supplementary file 2 — Supplementary file2 (XLSX 42 KB) [file 204_2024_3814_MOESM2_ESM.xlsx]

## Sheet: MTT-HEK-T cells
compound	concentration	replica 1	SD
PFOSA	SC	100	8.352
PFOSA	1 µM	93.273	12.3747				Experimental data
PFOSA	10 µM	98.5189	5.60157				Type of cells:	HEK-T cells
PFOSA	25µM	96.5033	5.02578				Exposure time:	24 h
PFOSA	50µM	95.133	4.27009				Assay type:	Cytotoxicity (MTT)
PFOSA	100 µM	79.1114	11.8491				Compound class:	PFAS
PFOSA	250µM	39.4002	12.0769				Positive control	0.01% Triton
PFOSA	500µM	7.38984	5.13502				Solvent control (SC)	DMSO
PFOSA	1000µM	0.053898	0.0403816				Biological replica	1
Triton (PC)	0.01%	0.0633249	0.0504459
PFPeA	1 µM	146.154	20.2153
PFPeA	2.5 µM	123.671	24.7508
PFPeA	5 µM	101.891	19.3475
PFPeA	10 µM	69.781	16.1738
PFPeA	100 µM	108.065	8.98735
PFPeA	250 µM	118.11	1.96217
PFPeA	500 µM	135.66	17.0872
PFPeA	1000 µM	93.9532	25.1619
Triton (PC)	0.01%	9.44764	24.4965
PFPrA	1 µM	112.662	17.08
PFPrA	2.5 µM	149.452	24.1806
PFPrA	5 µM	103.813	5.00711
PFPrA	10 µM	115.757	10.8697
PFPrA	100 µM	82.4066	15.3983
PFPrA	250 µM	73.1118	5.39054
PFPrA	500 µM	76.5849	8.11703
PFPrA	1000 µM	56.5592	7.99103
Triton (PC)	0.01%	13.8142	11.7523
6:2 FTOH	1 µM	79.2499	8.68832
6:2 FTOH	2.5 µM	72.5722	3.57085
6:2 FTOH	5 µM	60.7103	5.60766
6:2 FTOH	10 µM	70.6406	2.44998
6:2 FTOH	100 µM	120.889	10.2132
6:2 FTOH	250 µM	71.4902	13.3311
6:2 FTOH	500 µM	75.7916	9.75119
6:2 FTOH	1000 µM	6.27282	1.49512
Triton (PC)	0.01%	10.0896	5.9985
6:2 FTSA	1 µM	91.1658	22.6054
6:2 FTSA	10 µM	92.7475	12.9278
6:2 FTSA	25µM	100.613	5.39399
6:2 FTSA	50µM	104.527	20.3151
6:2 FTSA	100 µM	113.184	7.28035
6:2 FTSA	250µM	133.874	20.6339
6:2 FTSA	500µM	131.594	12.5846
6:2 FTSA	1000µM	85.0863	0.0720377
8:2 FTSA	SC	100	8.352
8:2 FTSA	1 µM	155.423	22.3061
8:2 FTSA	10 µM	101.458	11.8571
8:2 FTSA	25µM	109.889	16.3508
8:2 FTSA	50µM	112.011	8.77573
8:2 FTSA	100 µM	100.157	4.79696
8:2 FTSA	250µM	91.0531	10.81
8:2 FTSA	500µM	96.1208	16.9641
8:2 FTSA	1000µM	79.991	7.25658
PC	PC	33.0817	21.6847

## Sheet: MTT-HepaRG
compound	concentration	replica 1	SD	replica 2	SD	replica 3	SD	Av.	SD
	SC	100	4.93256	100	11.7024	100	10.2537	100	0
PFOSA	1 µM	91.2248	6.04545	88.684	11.0802	80.6716	5.04254	86.8601	5.50792
PFOSA	10 µM	87.6346	12.0585	94.6177	8.78783	65.4789	24.4677	82.5771	15.2135
PFOSA	25µM	88.1261	5.56575	104.839	8.93634	89.2697	13.8926	94.0781	9.33632
PFOSA	50µM	80.5102	13.764	110.982	5.05929	99.2583	8.60734	96.9169	15.3703
PFOSA	100 µM	89.7769	7.64587	93.1239	20.8525	88.5327	8.63832	90.4779	2.37449
PFOSA	250µM	96.9173	15.9945	80.7396	15.5382	19.6289	4.87985	65.7619	40.763
PFOSA	500µM	104.429	7.50698	38.6802	9.79099	6.50401	1.51231	49.8711	49.9125
PFOSA	1000µM	12.2645	9.31547	6.80881	3.07339	6.77113	1.00752	8.6148	3.16075
Triton (PC)	0.01%	6.25618	1.0842	6.99851	2.06559	6.08424	1.74631	6.44631	0.485885
PFPeA	1 µM	92.7079	18.0718	55.2821	14.2974	98.7491	6.34316	82.2463	23.5463
PFPeA	2.5 µM	94.6524	26.3377	96.6049	18.0142	84.6762	7.54392	91.9779	6.39834
PFPeA	5 µM	83.6778	18.705	75.2628	17.1126	74.8394	14.3196	77.9267	4.98515
PFPeA	10 µM	84.2138	20.0441	58.2646	22.0662	60.6461	17.8401	67.7081	14.3438
PFPeA	100 µM	92.8954	9.51648	51.2525	12.4872	104.178	19.2378	82.7752	27.8762
PFPeA	250 µM	109.03	13.0125	59.9862	7.50622	87.4023	13.9053	85.4728	24.5788
PFPeA	500 µM	107.38	6.22027	91.9428	14.245	62.2599	11.8298	87.1943	22.9319
PFPeA	1000 µM	99.8775	16.9545	81.3388	8.33448	85.1955	19.07	88.8039	9.78198
Triton (PC)	0.01%	6.24713	2.80578	4.98471	2.0243	3.24532	1.90511	4.82572	1.50721
PFPrA	1 µM	101.063	15.8301	87.153	9.8392	75.8312	18.6208	88.0158	12.6382
PFPrA	2.5 µM	96.3312	6.79475	83.6188	12.6802	76.6998	26.132	85.5499	9.95719
PFPrA	5 µM	87.048	11.5834	86.3714	15.2505	86.7964	5.2813	86.7386	0.342003
PFPrA	10 µM	94.7474	9.78608	86.5494	8.19459	68.202	28.6948	83.1663	13.5922
PFPrA	100 µM	99.3347	17.172	76.246	10.025	87.7489	4.654	87.7765	11.5444
PFPrA	250 µM	86.3994	8.15886	78.4207	8.80108	89.6539	7.68508	84.8247	5.77981
PFPrA	500 µM	93.8928	10.1267	89.1807	9.7679	89.976	4.01098	91.0165	2.52252
PFPrA	1000 µM	76.6124	14.6923	91.1206	7.84811	74.5884	16.373	80.7738	9.01758
Triton (PC)	0.01%	4.9659	1.87175	0.89774	0.533316	9.1509	2.55201	5.00485	4.12672
6:2 FTOH	1 µM	107.721	5.25665	103.785	5.11682	107.075	6.93822	106.194	2.11053
6:2 FTOH	2.5 µM	96.409	10.1006	98.2709	5.61	84.8601	30.0987	93.18	7.26515
6:2 FTOH	5 µM	99.0992	9.08775	97.9978	8.5168	104.786	3.17054	100.628	3.64337
6:2 FTOH	10 µM	97.6142	5.4589	94.7044	7.5831	102.677	9.25845	98.3319	4.03446
6:2 FTOH	100 µM	94.1426	5.45904	93.7338	7.31209	99.2005	5.93914	95.6923	3.04506
6:2 FTOH	250 µM	96.0183	11.7474	93.3297	5.16552	103.795	7.24927	97.7143	5.43476
6:2 FTOH	500 µM	101.464	12.5312	100.291	7.81277	111.314	3.15118	104.356	6.0537
6:2 FTOH	1000 µM	94.535	4.51885	72.7365	24.6537	8.64961	5.75406	58.6404	44.6442
Triton (PC)	0.01%	7.56859	1.97957	13.801	2.61184	5.69133	4.1061	9.02032	4.24529
6:2 FTSA	1 µM	104.159	4.19419	91.1658	15.3132	88.3522	6.2511	94.5589	8.43181
6:2 FTSA	10 µM	90.7	16.2333	92.7475	9.56518	95.0903	7.22791	92.8459	2.1968
6:2 FTSA	25µM	97.4276	8.66206	100.613	15.9996	56.4674	4.09846	84.836	24.6195
6:2 FTSA	50µM	91.1759	22.488	104.527	5.91795	73.6259	9.01563	89.7764	15.4983
6:2 FTSA	100 µM	107.569	6.83562	113.184	4.19839	72.7868	8.63157	97.8465	21.8832
6:2 FTSA	250µM	101.521	18.1815	133.874	5.79897	61.2354	9.87292	98.8766	36.3913
6:2 FTSA	500µM	141.638	6.16077	131.594	39.4412	95.5098	12.7253	122.914	24.2581
6:2 FTSA	1000µM	170.58	13.5929	85.0863	22.8121	98.0696	5.17695	117.912	46.0715
Triton (PC)	0.01%	6.92069	3.00941	6.90326	0.981742	4.88704	2.52041	6.23699	1.16913
8:2 FTSA	1 µM	113.291	7.68067	86.897	14.1692	102.273	13.1582	100.82	13.2568
8:2 FTSA	10 µM	104.033	1.55176	97.3365	3.31854	86.1823	10.8851	95.8506	9.01762
8:2 FTSA	25µM	104.291	4.7128	108.239	3.38146	88.7385	4.37222	100.423	10.3097
8:2 FTSA	50µM	104.607	7.17834	114.341	10.9587	94.6333	7.50353	104.527	9.85406
8:2 FTSA	100 µM	112.259	4.53791	114.973	10.326	88.4841	12.7382	105.239	14.5733
8:2 FTSA	250µM	123.831	9.22223	104.906	7.37749	74.6352	13.3794	101.124	24.8148
8:2 FTSA	500µM	137.301	7.5812	109.588	6.00063	87.0622	12.0716	111.317	25.1641
8:2 FTSA	1000µM	131.971	9.2389	104.518	6.33851	66.6595	6.80723	101.049	32.7935
Triton (PC)	0.01%	4.71687	1.40478	5.53587	3.07069	4.30108	1.4032	4.85127	0.628271

## Sheet: Datadescription
	Experimental data
	Type of cells:	HepaRG cells
	Exposure time:	24 h
	Assay type:	Cytotoxicity (MTT)
	Compound class:	PFAS
	Positive control	0.01% Triton
	Solvent control (SC)	DMSO
	Biological replica	3
