# Supplementary material for: In vitro screening of understudied PFAS with a focus on lipid metabolism disruption
Source: Arch Toxicol. 2024 Jul 2;98(10):3381–95. doi: 10.1007/s00204-024-03814-2 (PMC11402862; doi:10.1007/s00204-024-03814-2)
Supplement: Supplementary file 3 — Supplementary file3 (XLSX 51 KB) [file 204_2024_3814_MOESM3_ESM.xlsx]

## Sheet: Reporter gene assay
Nuclear receptor	compound	concentration	replicate 1	SD	replicate 2	SD	replicate 3	SD	Average	SD
PPARα	Solvent ctrl	SC	1	0.149747	1	0.0975175			1	0
PPARα	PFOSA	1 µM	0.719606	0.0929167	0.856413	0.104922			0.78801	0.0967374
PPARα	PFOSA	2.5 µM	0.483183	0.327313	0.613577	0.331872			0.54838	0.0922022
PPARα	PFOSA	5 µM	0.894747	0.138579	0.9123	0.212743			0.903524	0.012412
PPARα	PFOSA	10 µM	0.533618	0.183929	1.05747	0.153182			0.795542	0.370417
PPARα	PFOSA	100 µM	1.09411	0.306351	1.3134	0.201732			1.20375	0.15506
PPARα	PFPeA	1 µM	0.803407	0.213298	1.30177	0.287856	1.31619	0.121314	1.14046	0.291982
PPARα	PFPeA	5 µM	0.751352	0.118442	1.13814	0.192763	1.25899	0.0516448	1.04949	0.265175
PPARα	PFPeA	10 µM	0.817537	0.168453	1.08594	0.171125	1.44789	0.173097	1.11712	0.316333
PPARα	PFPeA	25 µM	0.938574	0.0538878	1.17427	0.217949	1.41352	0.0413464	1.17546	0.237477
PPARα	PFPeA	50 µM	0.465414	0.125016	1.4422	0.182443	1.53747	0.0530339	1.14836	0.593365
PPARα	PFPeA	100 µM	0.567682	0.215427	1.33345	0.103241	2.0213	0.104073	1.30748	0.727157
PPARα	PFPeA	250 µM	0.665369	0.126575	1.37777	0.176063	2.00367	0.156137	1.34894	0.669616
PPARα	PFPeA	500 µM	0.627315	0.243953	1.4326	0.150162	2.67347	0.376333	1.5778	1.03078
PPARα	PFPrA	1 µM	1.03446	0.142574	0.880573	0.0606876	1.31619	0.121314	1.07707	0.220914
PPARα	PFPrA	5 µM	0.886172	0.12939	0.896547	0.147302	1.25899	0.0516448	1.0139	0.212314
PPARα	PFPrA	10 µM	0.846169	0.152104	0.909879	0.116293	1.44789	0.173097	1.06798	0.330553
PPARα	PFPrA	25 µM	0.787692	0.172778	0.87892	0.191006	1.41352	0.0413464	1.02671	0.33808
PPARα	PFPrA	50 µM	0.875798	0.398175	0.945905	0.0587861	1.53747	0.0530339	1.11973	0.363474
PPARα	PFPrA	100 µM	1.21275	0.125812	2.11708	0.788508	2.0213	0.104073	1.78371	0.49678
PPARα	PFPrA	250 µM	1.22072	0.398901	1.02367	0.154324	2.00367	0.156137	1.41602	0.51837
PPARα	PFPrA	500 µM	0.528564	0.23791	2.73216	1.74954	2.67347	0.376333	1.97807	1.25565
PPARα	6:2 FTOH	1 µM	0.700971	0.107285	0.717019	0.0807593			0.708995	0.0113473
PPARα	6:2 FTOH	5 µM	0.654726	0.143702	0.827522	0.20185			0.741124	0.122186
PPARα	6:2 FTOH	10 µM	0.697626	0.0939942	0.937477	0.191505			0.817551	0.1696
PPARα	6:2 FTOH	25 µM	1.18955	0.170889	0.660968	0.0825282			0.925256	0.37376
PPARα	6:2 FTOH	50 µM	0.626474	0.104886	0.869425	0.203438			0.747949	0.171792
PPARα	6:2 FTOH	100 µM	0.609697	0.131705	0.919571	0.167242			0.764634	0.219114
PPARα	6:2 FTOH	250 µM	0.538125	0.123226	0.773237	0.0785309			0.655681	0.166249
PPARα	6:2 FTOH	500 µM	0.661967	0.117383	0.988808	0.395503			0.825387	0.231111
PPARα	6:2 FTSA	1 µM	0.937364	0.136633	1.21473	0.135756	1.01667	0.0309121	1.05625	0.14286
PPARα	6:2 FTSA	5 µM	0.966876	0.0946712	1.05329	0.144963	0.93	0.107083	0.983387	0.0632798
PPARα	6:2 FTSA	10 µM	0.995138	0.325522	1.13276	0.0442534	1.10333	0.0713364	1.07708	0.0724702
PPARα	6:2 FTSA	25 µM	1.01094	0.153189	1.1102	0.189759	1.13	0.115758	1.08371	0.063795
PPARα	6:2 FTSA	50 µM	0.938744	0.202327	1.2543	0.252348	1.19333	0.0731817	1.12879	0.167386
PPARα	6:2 FTSA	100 µM	1.44712	0.0755521	2.0917	0.351481	1.81333	0.154344	1.78405	0.323287
PPARα	8:2 FTSA	1 µM	1.25779	0.157378	1.2933	0.155577	0.67291	0.195648	1.07467	0.348384
PPARα	8:2 FTSA	5 µM	1.22587	0.102677	1.25191	0.0585004	0.794129	0.103305	1.09064	0.257112
PPARα	8:2 FTSA	10 µM	1.32952	0.241834	1.40793	0.0097479	0.805393	0.114637	1.18095	0.327593
PPARα	8:2 FTSA	25 µM	1.25393	0.0473866	1.62052	0.0912242	0.998488	0.0634661	1.29098	0.312665
PPARα	8:2 FTSA	50 µM	1.27331	0.29201	1.66819	0.0606879	1.03625	0.0666198	1.32592	0.319241
PPARα	8:2 FTSA	100 µM	2.09952	0.467658	2.54814	0.0117431	1.25906	0.280294	1.96891	0.654391
PPARα	8:2 FTSA	250 µM	1.376	0.397335	2.05215	0.061392	1.35774	0.0795006	1.59529	0.395753
PPARα	8:2 FTSA	500 µM	1.54056	0.319599	1.1114	0.512188	1.27155	0.156944	1.30784	0.216869
PPARα	GW7647	1 µM	55.5175	7.64088	32.1689	7.02667	50.4079	3.67002	46.0315	12.2742
PPARδ	Solvent ctrl	SC	1	0.2572	1	0.40999			1	0
PPARδ	PFOSA	1 µM	0.917752	0.155326	1.3833	0.190089			1.15053	0.329195
PPARδ	PFOSA	2.5 µM	0.822626	0.0808417	1.23116	0.155376			1.02689	0.288879
PPARδ	PFOSA	5 µM	0.685168	0.0125973	1.26296	0.0653739			0.974064	0.408561
PPARδ	PFOSA	10 µM	0.595311	0.0308607	1.05722	0.183109			0.826264	0.326617
PPARδ	PFOSA	100 µM	0.671116	0.0713938	1.19878	0.0607352			0.93495	0.373118
PPARδ	PFPeA	1 µM	1.05724	0.0461132	1.21832	0.100754			1.13778	0.113901
PPARδ	PFPeA	5 µM	0.988949	0.0342928	1.20954	0.253322			1.09925	0.155983
PPARδ	PFPeA	10 µM	1.01836	0.0546527	1.29536	0.244038			1.15686	0.195866
PPARδ	PFPeA	25 µM	0.974102	0.0753695	1.17161	0.150236			1.07285	0.139658
PPARδ	PFPeA	50 µM	1.06565	0.0855676	1.24296	0.180309			1.1543	0.125383
PPARδ	PFPeA	100 µM	0.857464	0.100933	0.991208	0.146603			0.924336	0.0945713
PPARδ	PFPeA	250 µM	0.848982	0.029645	0.929542	0.0723953			0.889262	0.0569646
PPARδ	PFPeA	500 µM	0.906312	0.108805	1.04195	0.122773			0.974132	0.0959123
PPARδ	PFPrA	1 µM	0.95566	0.0595093	0.961652	0.165178			0.958656	0.00423705
PPARδ	PFPrA	5 µM	0.9157	0.074772	1.36659	0.0634033			1.14114	0.318826
PPARδ	PFPrA	10 µM	0.920877	0.0764767	1.61704	0.0857618			1.26896	0.492262
PPARδ	PFPrA	25 µM	0.976014	0.159253	1.42337	0.219228			1.19969	0.316327
PPARδ	PFPrA	50 µM	1.06225	0.11196	1.4488	0.149715			1.25552	0.273331
PPARδ	PFPrA	100 µM	0.937639	0.0640251	1.4895	0.224041			1.21357	0.390226
PPARδ	PFPrA	250 µM	0.758647	0.225512	1.68157	0.236985			1.22011	0.652604
PPARδ	PFPrA	500 µM	0.931121	0.308837	1.69355	0.129445			1.31233	0.539116
PPARδ	6:2 FTOH	1 µM	1.03664	0.0987577	0.897851	0.0218552			0.967247	0.0981405
PPARδ	6:2 FTOH	5 µM	0.933856	0.197138	1.04645	0.0831173			0.990152	0.0796138
PPARδ	6:2 FTOH	10 µM	0.912482	0.0803399	1.0263	0.031163			0.96939	0.0804801
PPARδ	6:2 FTOH	25 µM	0.934826	0.0559272	1.19262	0.0933287			1.06372	0.182286
PPARδ	6:2 FTOH	50 µM	0.856078	0.145036	1.11935	0.0395844			0.987716	0.186164
PPARδ	6:2 FTOH	100 µM	0.93312	0.0536883	1.11974	0.118766			1.02643	0.131961
PPARδ	6:2 FTOH	250 µM	0.943483	0.0352207	0.0873711	0.0104579			0.515427	0.605363
PPARδ	6:2 FTOH	500 µM	0.599988	0.17047	0.427492	0.0586149			0.51374	0.121973
PPARδ	6:2 FTSA	1 µM	1.00181	0.0862275	0.894591	0.0814088	0.948203	0.0838182	0.948203	0.0536119
PPARδ	6:2 FTSA	5 µM	0.994403	0.134521	0.921253	0.0629012	0.957828	0.0987112	0.957828	0.0365752
PPARδ	6:2 FTSA	10 µM	1.07937	0.0701754	0.831154	0.0955741	0.955262	0.0828748	0.955262	0.124108
PPARδ	6:2 FTSA	25 µM	1.10297	0.121035	0.895844	0.0946097	0.999408	0.107822	0.999408	0.103563
PPARδ	6:2 FTSA	50 µM	0.921237	0.0575532	0.718022	0.0669829	0.81963	0.0622681	0.81963	0.101608
PPARδ	6:2 FTSA	100 µM	1.07035	0.0596619	0.668116	0.0462435	0.869233	0.0529527	0.869233	0.201118
PPARδ	8:2 FTSA	1 µM	0.925824	0.0673765	0.917006	0.210679			0.921415	0.00623515
PPARδ	8:2 FTSA	5 µM	0.871864	0.0102308	0.882928	0.0936673			0.877396	0.00782317
PPARδ	8:2 FTSA	10 µM	0.829453	0.0496526	0.89946	0.159865			0.864457	0.0495024
PPARδ	8:2 FTSA	25 µM	0.831815	0.0687097	0.815713	0.125557			0.823764	0.0113857
PPARδ	8:2 FTSA	50 µM	0.874586	0.0695867	0.860872	0.143511			0.867729	0.00969732
PPARδ	8:2 FTSA	100 µM	0.85927	0.104138	0.952373	0.384053			0.905821	0.0658336
PPARδ	8:2 FTSA	250 µM	0.789389	0.0590087	0.556364	0.117217			0.672877	0.164774
PPARδ	8:2 FTSA	500 µM	0.750898	0.0943867	0.491249	0.143339			0.621073	0.183599
PPARδ	GW501516	1 µM	110.187	19.8792	8.86617	4.32365	59.5265	12.1014	59.5265	50.6604
hPPARγ	Solvent ctrl	SC	1	0.139411	1	0.0814215			1	0
hPPARγ	PFOSA	1 µM	0.727258	0.124835	0.717019	0.0807593			0.722138	0.00724023
hPPARγ	PFOSA	2.5 µM	1.37276	0.242079	0.827522	0.20185			1.10014	0.385538
hPPARγ	PFOSA	5 µM	1.21949	0.174524	0.937477	0.191505			1.07848	0.199411
hPPARγ	PFOSA	10 µM	1.36733	0.237972	0.660968	0.0825282			1.01415	0.499474
hPPARγ	PFOSA	100 µM	1.49357	0.321914	0.869425	0.203438			1.1815	0.441334
hPPARγ	PFPeA	1 µM	1.04472	0.0313035	0.984422	0.0840762			1.01457	0.0426361
hPPARγ	PFPeA	5 µM	0.964236	0.0910757	1.05651	0.0429212			1.01037	0.0652489
hPPARγ	PFPeA	10 µM	0.860861	0.154348	0.975982	0.122985			0.918421	0.0814029
hPPARγ	PFPeA	25 µM	0.839663	0.130728	1.06597	0.0862854			0.952817	0.160025
hPPARγ	PFPeA	50 µM	0.958603	0.126626	0.891596	0.062594			0.925099	0.0473812
hPPARγ	PFPeA	100 µM	0.727141	0.0818886	0.988702	0.0341124			0.857922	0.184952
hPPARγ	PFPeA	250 µM	1.03696	0.150169	0.856456	0.104546			0.946708	0.127636
hPPARγ	PFPeA	500 µM	1.12832	0.181525	1.09491	0.0857032			1.11161	0.0236224
hPPARγ	PFPrA	1 µM	0.969038	0.13473	1.30177	0.287856			1.1354	0.235276
hPPARγ	PFPrA	5 µM	1.0844	0.0129117	1.13814	0.192763			1.11127	0.0380021
hPPARγ	PFPrA	10 µM	1.37731	0.391943	1.08594	0.171125			1.23162	0.206034
hPPARγ	PFPrA	25 µM	1.19058	0.122275	1.17427	0.217949			1.18242	0.0115313
hPPARγ	PFPrA	50 µM	1.12997	0.126454	1.4422	0.182443			1.28609	0.220774
hPPARγ	PFPrA	100 µM	1.30151	0.351534	1.33345	0.103241			1.31748	0.022587
hPPARγ	PFPrA	250 µM	1.16067	0.220175	1.37777	0.176063			1.26922	0.153515
hPPARγ	PFPrA	500 µM	1.22153	0.147194	1.4326	0.150162			1.32707	0.149248
hPPARγ	6:2 FTOH	1 µM	1.10853	0.263034	1.08786	0.198764			1.0982	0.0146148
hPPARγ	6:2 FTOH	5 µM	0.963866	0.096736	1.03725	0.0718583			1.00056	0.0518901
hPPARγ	6:2 FTOH	10 µM	0.944815	0.0869018	1.00113	0.0846023			0.97297	0.0398174
hPPARγ	6:2 FTOH	25 µM	1.21869	0.0954946	0.972462	0.0680548			1.09558	0.174113
hPPARγ	6:2 FTOH	50 µM	1.22976	0.151154	0.959088	0.0724897			1.09442	0.191395
hPPARγ	6:2 FTOH	100 µM	0.229703	0.151951	0.897132	0.0907999			0.563417	0.471943
hPPARγ	6:2 FTOH	250 µM	1.41696	0.193771	1.08037	0.137337			1.24867	0.238008
hPPARγ	6:2 FTOH	500 µM	1.1524	0.27995	1.05547	0.19794			1.10393	0.0685431
hPPARγ	6:2 FTSA	1 µM	1.10413	0.278011	2.25579	0.269917	0.979929	0.159278	1.44662	0.703508
hPPARγ	6:2 FTSA	5 µM	1.4571	0.377827	2.46564	0.139959	1.05837	0.266402	1.66037	0.725325
hPPARγ	6:2 FTSA	10 µM	1.32631	0.557666	2.37489	0.256937	1.08578	0.194247	1.59566	0.685468
hPPARγ	6:2 FTSA	25 µM	1.28726	0.555264	2.30279	0.349502	1.10791	0.30981	1.56599	0.644365
hPPARγ	6:2 FTSA	50 µM	1.77207	0.853908	2.67519	0.189042	1.26246	0.298021	1.90324	0.71544
hPPARγ	6:2 FTSA	100 µM	2.37841	1.07999	4.43838	0.491698	1.61798	0.281481	2.81159	1.45925
hPPARγ	8:2 FTSA	1 µM	0.704142	0.0829194	0.997826	0.107488			0.850984	0.207666
hPPARγ	8:2 FTSA	5 µM	0.754822	0.125979	0.968138	0.0649034			0.86148	0.150837
hPPARγ	8:2 FTSA	10 µM	0.681959	0.112046	1.16125	0.228808			0.921606	0.338912
hPPARγ	8:2 FTSA	25 µM	0.645155	0.144565	1.16485	0.166476			0.905001	0.367478
hPPARγ	8:2 FTSA	50 µM	0.720864	0.168012	1.36607	0.0829594			1.04347	0.45623
hPPARγ	8:2 FTSA	100 µM	1.03633	0.0841648	1.58745	0.254662			1.31189	0.389702
hPPARγ	8:2 FTSA	250 µM	0.84257	0.170628	1.23407	0.218127			1.03832	0.276833
hPPARγ	8:2 FTSA	500 µM	0.715141	0.0731154	0.977441	0.221035			0.846291	0.185474
hPPARγ	Troglitzone	10 µM	10.2084	0.72957	47.3007	8.71592	25.5759	3.70876	27.695	18.6367
hFXR	Solvent ctrl	SC	1	0.31878	1	0.237918			1	0
hFXR	PFOSA	1 µM	0.463607	0.189769	0.947324	0.172066			0.705465	0.34204
hFXR	PFOSA	2.5 µM	0.639268	0.0765007	0.937303	0.0588122			0.788285	0.210742
hFXR	PFOSA	5 µM	1.26599	0.214461	0.926591	0.10216			1.09629	0.239988
hFXR	PFOSA	10 µM	1.1092	0.391069	0.395178	0.0240101			0.75219	0.504891
hFXR	PFOSA	100 µM	1.02083	0.444447	0.993173	0.0935455			1.007	0.0195548
hFXR	PFPeA	1 µM	0.84849	0.0857792	0.956957	0.0454763	1.10281	0.0584688	0.96942	0.127619
hFXR	PFPeA	5 µM	1.21474	0.0475818	0.927951	0.218934	1.02106	0.0586966	1.05458	0.146303
hFXR	PFPeA	10 µM	1.26683	0.244956	0.902267	0.11773	0.990092	0.0595868	1.05306	0.190265
hFXR	PFPeA	25 µM	1.21634	0.319814	0.957567	0.103983	1.18541	0.13473	1.11977	0.141322
hFXR	PFPeA	50 µM	1.42336	0.135229	1.03108	0.130335	1.09729	0.102697	1.18391	0.209998
hFXR	PFPeA	100 µM	1.35365	0.178157	0.913508	0.186989	1.05561	0.141356	1.10759	0.224628
hFXR	PFPeA	250 µM	1.1972	0.150389	1.32868	0.924529	1.0049	0.156959	1.17693	0.162835
hFXR	PFPeA	500 µM	1.04851	0.386074	4.17138	3.94705	1.01025	0.0691501	2.07671	1.81414
hFXR	PFPrA	1 µM	1.74377	0.925067	1.3382	0.128458			1.54099	0.286781
hFXR	PFPrA	5 µM	2.05209	0.95731	1.20335	0.107283			1.62772	0.600153
hFXR	PFPrA	10 µM	1.64229	0.455144	1.14274	0.0429833			1.39251	0.353235
hFXR	PFPrA	25 µM	1.25999	0.567117	0.126587	0.027343			0.693289	0.801438
hFXR	PFPrA	50 µM	1.70401	0.82136	1.21608	0.0432887			1.46004	0.345021
hFXR	PFPrA	100 µM	1.87171	0.750923	0.994929	0.0945657			1.43332	0.619976
hFXR	PFPrA	250 µM	1.59065	0.625429	0.95414	0.202384			1.2724	0.450082
hFXR	PFPrA	500 µM	1.70735	0.62687	1.53026	1.09399			1.61881	0.125219
hFXR	6:2 FTOH	1 µM	0.806111	0.02152	0.823319	0.069556			0.814715	0.0121676
hFXR	6:2 FTOH	5 µM	0.813856	0.293142	0.955828	0.091988			0.884842	0.10039
hFXR	6:2 FTOH	10 µM	0.86639	0.0762006	1.0533	0.070889			0.959844	0.132163
hFXR	6:2 FTOH	25 µM	0.630009	0.175015	1.0389	0.144752			0.834453	0.289127
hFXR	6:2 FTOH	50 µM	0.718683	0.218625	0.974604	0.172437			0.846643	0.180963
hFXR	6:2 FTOH	100 µM	0.724175	0.325052	0.941197	0.27083			0.832686	0.153458
hFXR	6:2 FTOH	250 µM	0.481795	0.0841725	0.775085	0.0417509			0.62844	0.207387
hFXR	6:2 FTOH	500 µM	0.16532	0.0219723	0.665778	0.1406			0.415549	0.353877
hFXR	6:2 FTSA	1 µM	1.10248	0.0407086	0.930717	0.158446	1.24791	0.0987981	1.0937	0.15878
hFXR	6:2 FTSA	5 µM	0.791082	0.307079	0.941496	0.297155	0.771157	0.321889	0.834578	0.0931283
hFXR	6:2 FTSA	10 µM	1.17165	0.311042	1.13344	0.348978	1.66668	0.656495	1.32392	0.297451
hFXR	6:2 FTSA	25 µM	1.39739	0.258057	1.04085	0.083837	1.67448	0.44257	1.37091	0.317644
hFXR	6:2 FTSA	50 µM	1.67036	0.350801	1.25525	0.407896	2.316	0.704622	1.7472	0.534533
hFXR	6:2 FTSA	100 µM	2.26988	1.14681	1.54364	0.59223	3.319	2.0254	2.37751	0.892558
hFXR	8:2 FTSA	1 µM	0.968082	0.199744	0.571612	0.195056	0.987714	0.0741567	0.842469	0.234775
hFXR	8:2 FTSA	5 µM	1.28176	0.155877	0.856868	0.120273	1.21432	0.0920879	1.11765	0.228349
hFXR	8:2 FTSA	10 µM	1.33861	0.23017	0.917547	0.187998	1.23463	0.155987	1.16359	0.219334
hFXR	8:2 FTSA	25 µM	1.52142	0.637305	0.845506	0.0158317	1.26273	0.238149	1.20988	0.341041
hFXR	8:2 FTSA	50 µM	2.0566	0.341197	0.916297	0.255389	1.60403	0.137886	1.52564	0.574179
hFXR	8:2 FTSA	100 µM	6.50955	1.08124	2.10566	0.662831	3.8846	0.568854	4.1666	2.21545
hFXR	8:2 FTSA	250 µM	3.64456	0.830211	2.68423	0.818789	3.90461	0.283824	3.41113	0.642802
hFXR	8:2 FTSA	500 µM	0.884063	0.718684	2.94813	0.748406	2.57963	0.253823	2.13727	1.10084
hFXR	GW4064	10 µM	71.3119	24.6002	35.4479	2.44641	43.7574	5.32373	50.1724	18.7729
hLXRα	Solvent ctrl	SC	1	0.100121	1	0.139462			1	0
hLXRα	PFOSA	1 µM	1.07651	0.389925	1.0167	0.188374			1.0466	0.0422926
hLXRα	PFOSA	2.5 µM	0.967661	0.10926	1.02618	0.0580817			0.996922	0.041381
hLXRα	PFOSA	5 µM	1.19044	0.204481	0.968734	0.0892868			1.07958	0.156767
hLXRα	PFOSA	10 µM	1.03066	0.153827	1.02446	0.207703			1.02756	0.0043822
hLXRα	PFOSA	100 µM	1.1614	0.170829	1.01093	0.0103432			1.08616	0.106397
hLXRα	PFPeA	1 µM	0.672331	0.116761	0.807789	0.277719			0.74006	0.0957831
hLXRα	PFPeA	5 µM	1.03892	0.0878467	0.790953	0.331474			0.914939	0.175342
hLXRα	PFPeA	10 µM	1.07284	0.117462	0.9235	0.362517			0.998171	0.1056
hLXRα	PFPeA	25 µM	1.01892	0.163977	0.86332	0.268185			0.941118	0.110023
hLXRα	PFPeA	50 µM	0.947022	0.152123	0.909719	0.26401			0.928371	0.0263769
hLXRα	PFPeA	100 µM	0.799663	0.141295	0.918226	0.273314			0.858945	0.0838367
hLXRα	PFPeA	250 µM	1.00377	0.12093	1.13469	0.166478			1.06923	0.0925747
hLXRα	PFPeA	500 µM	1.08651	0.12678	1.1194	0.149632			1.10295	0.0232545
hLXRα	PFPrA	1 µM	0.889944	0.155946	0.909979	0.191783			0.899962	0.014167
hLXRα	PFPrA	5 µM	0.899869	0.122004	0.914455	0.145412			0.907162	0.0103144
hLXRα	PFPrA	10 µM	0.953263	0.162787	0.944883	0.115343			0.949073	0.00592557
hLXRα	PFPrA	25 µM	0.814116	0.0803838	1.05224	0.210476			0.93318	0.168382
hLXRα	PFPrA	50 µM	0.863268	0.145748	1.14181	0.131869			1.00254	0.196959
hLXRα	PFPrA	100 µM	0.80886	0.13707	1.0972	0.271667			0.953028	0.203885
hLXRα	PFPrA	250 µM	0.854737	0.0209576	1.02625	0.354713			0.940494	0.121279
hLXRα	PFPrA	500 µM	0.90309	0.0311965	1.03697	0.135005			0.970031	0.0946695
hLXRα	6:2 FTOH	1 µM	0.875994	0.0645843	1.07987	0.0568185			0.977931	0.144161
hLXRα	6:2 FTOH	5 µM	1.06317	0.0992552	1.2216	0.0560786			1.14239	0.112025
hLXRα	6:2 FTOH	10 µM	1.1302	0.0959787	1.18034	0.149072			1.15527	0.0354548
hLXRα	6:2 FTOH	25 µM	1.18578	0.0453587	1.11787	0.0576132			1.15183	0.0480186
hLXRα	6:2 FTOH	50 µM	1.14948	0.257572	1.11359	0.0870292			1.13153	0.0253787
hLXRα	6:2 FTOH	100 µM	1.23097	0.0753762	1.0463	0.0490331			1.13863	0.130583
hLXRα	6:2 FTOH	250 µM	1.28444	0.0582768	1.03924	0.134359			1.16184	0.17338
hLXRα	6:2 FTOH	500 µM	0.883643	0.0726986	1.03181	0.280073			0.957728	0.104773
hLXRα	6:2 FTSA	1 µM	1.86829	0.211286	0.868822	0.332595			1.36855	0.706729
hLXRα	6:2 FTSA	5 µM	1.77184	0.190964	0.956906	0.168673			1.36437	0.576245
hLXRα	6:2 FTSA	10 µM	1.72435	0.109416	0.987571	0.0438071			1.35596	0.520983
hLXRα	6:2 FTSA	25 µM	1.7129	0.166089	1.12567	0.191104			1.41928	0.415234
hLXRα	6:2 FTSA	50 µM	1.76336	0.0900989	1.24179	0.27225			1.50257	0.368799
hLXRα	6:2 FTSA	100 µM	1.90277	0.0283197	1.17006	0.260364			1.53641	0.518105
hLXRα	8:2 FTSA	1 µM	1.62526	0.100737	1.42307	0.35633	0.984943	0.152027	1.42307	0.327323
hLXRα	8:2 FTSA	5 µM	2.2265	0.357101	1.44631	0.514541	1.01881	0.178692	1.44631	0.612366
hLXRα	8:2 FTSA	10 µM	2.24414	0.3171	1.44902	0.324637	1.15201	0.195459	1.44902	0.564678
hLXRα	8:2 FTSA	25 µM	2.41655	0.065775	1.7102	0.229548	1.01741	0.0700414	1.7102	0.699578
hLXRα	8:2 FTSA	50 µM	2.62898	0.211614	1.5854	0.203731	1.2051	0.0817185	1.5854	0.737239
hLXRα	8:2 FTSA	100 µM	2.97034	0.244092	1.96196	0.18503	1.23289	0.290622	1.96196	0.87246
hLXRα	8:2 FTSA	250 µM	2.74006	0.279659	2.53125	0.230426	0.821092	0.0303765	2.53125	1.05283
hLXRα	8:2 FTSA	500 µM	2.77539	0.37608	1.29692	0.0108944	1.31635	0.781942	1.31635	0.848042
hLXRα	GW3965	10 µM	2.00026	0.344424	23.7168	7.98759	12.3	2.8186	12.6724	10.8631
hPXR	Solvent ctrl	SC	1	0.0208908	1	0.118338			1	0
hPXR	PFOSA	1 µM	0.715646	0.0876851	0.841922	0.0970621			0.778784	0.0892904
hPXR	PFOSA	2.5 µM	0.76334	0.0885711	0.875476	0.0113527			0.819408	0.0792921
hPXR	PFOSA	5 µM	0.684199	0.0424305	0.712893	0.0722892			0.698546	0.0202895
hPXR	PFOSA	10 µM	0.725905	0.0604101	0.681028	0.229242			0.703467	0.0317323
hPXR	PFOSA	100 µM	0.693307	0.0612988	0.785834	0.277819			0.739571	0.0654268
hPXR	PFPeA	1 µM	0.727184	0.101856	0.927002	0.135004			0.827093	0.141293
hPXR	PFPeA	5 µM	0.684816	0.0703326	0.918512	0.0933836			0.801664	0.165248
hPXR	PFPeA	10 µM	0.816093	0.0162117	0.937538	0.0626233			0.876816	0.0858743
hPXR	PFPeA	25 µM	0.853043	0.181939	0.898711	0.11156			0.875877	0.0322925
hPXR	PFPeA	50 µM	0.800526	0.131283	0.943292	0.14871			0.871909	0.100951
hPXR	PFPeA	100 µM	0.797936	0.122326	0.988645	0.0779665			0.893291	0.134852
hPXR	PFPeA	250 µM	0.643325	0.254748	0.767925	0.0527422			0.705625	0.0881059
hPXR	PFPeA	500 µM	0.865766	0.211784	0.123411	0.0344145			0.494588	0.524924
hPXR	PFPrA	1 µM	0.334736	0.10188	0.388885	0.1888			0.361811	0.0382897
hPXR	PFPrA	5 µM	0.481587	0.224846	0.582592	0.0940187			0.53209	0.0714218
hPXR	PFPrA	10 µM	0.452079	0.197322	0.538617	0.330769			0.495348	0.0611917
hPXR	PFPrA	25 µM	0.612703	0.122025	0.651558	0.143059			0.63213	0.0274748
hPXR	PFPrA	50 µM	0.568701	0.125575	0.682591	0.284705			0.625646	0.0805324
hPXR	PFPrA	100 µM	0.786327	0.204852	0.603358	0.204559			0.694843	0.129379
hPXR	PFPrA	250 µM	0.587021	0.188572	0.615094	0.105916			0.601058	0.0198505
hPXR	PFPrA	500 µM	0.785652	0.0157387	0.668871	0.203832			0.727261	0.0825764
hPXR	6:2 FTOH	1 µM	0.927002	0.135004	0.74874	0.0205217			0.837871	0.12605
hPXR	6:2 FTOH	5 µM	0.918512	0.0933836	0.600632	0.0109717			0.759572	0.224775
hPXR	6:2 FTOH	10 µM	0.937538	0.0626233	0.622864	0.0463825			0.780201	0.222508
hPXR	6:2 FTOH	25 µM	0.898711	0.11156	0.804379	0.116616			0.851545	0.0667031
hPXR	6:2 FTOH	50 µM	0.943292	0.14871	0.735266	0.0780315			0.839279	0.147096
hPXR	6:2 FTOH	100 µM	0.988645	0.0779665	0.644174	0.080556			0.81641	0.243578
hPXR	6:2 FTOH	250 µM	0.767925	0.0527422	0.761552	0.0250358			0.764738	0.00450686
hPXR	6:2 FTOH	500 µM	0.123411	0.0344145	0.782301	0.0474758			0.452856	0.465906
hPXR	6:2 FTSA	1 µM	1.18011	0.0428581	0.682402	0.0747051			0.931254	0.35193
hPXR	6:2 FTSA	5 µM	1.11654	0.0292821	0.652629	0.0311646			0.884585	0.328036
hPXR	6:2 FTSA	10 µM	0.791978	0.251464	0.63959	0.0508371			0.715784	0.107755
hPXR	6:2 FTSA	25 µM	0.803981	0.0948232	0.708256	0.0603299			0.756118	0.0676881
hPXR	6:2 FTSA	50 µM	0.840747	0.168657	0.698777	0.0902004			0.769762	0.100388
hPXR	6:2 FTSA	100 µM	1.02144	0.133558	0.769833	0.0906937			0.895636	0.177912
hPXR	8:2 FTSA	1 µM	0.788776	0.0936224	0.627475	0.0553331			0.708126	0.114057
hPXR	8:2 FTSA	5 µM	1.01297	0.311884	0.569922	0.084669			0.791444	0.313279
hPXR	8:2 FTSA	10 µM	1.06844	0.511208	0.533362	0.047859			0.800904	0.37836
hPXR	8:2 FTSA	25 µM	0.895047	0.451124	0.559756	0.0295693			0.727401	0.237086
hPXR	8:2 FTSA	50 µM	0.764861	0.193821	0.52234	0.0461947			0.643601	0.171488
hPXR	8:2 FTSA	100 µM	0.792987	0.0235989	0.559067	0.0409229			0.676027	0.165407
hPXR	8:2 FTSA	250 µM	0.634652	0.181265	0.613977	0.0508117			0.624314	0.0146194
hPXR	8:2 FTSA	500 µM	0.562638	0.170687	0.620554	0.0779579			0.591596	0.0409527
hPXR	SR12813	10 µM	3.85313	1.4797	3.64745	1.90589	5.44185	0.550147	4.31414	0.982022
hRARα	Solvent ctrl	SC	1	0.390054	1	0.479887			1	0
hRARα	PFOSA	1 µM	1.19448	0.433707	0.84616	0.238426			1.02032	0.246299
hRARα	PFOSA	2.5 µM	0.588667	0.134773	1.35	0.435948			0.969331	0.538341
hRARα	PFOSA	5 µM	1.70654	0.391509	0.940591	0.416855			1.32356	0.541607
hRARα	PFOSA	10 µM	1.11993	0.478837	1.82902	0.235901			1.47447	0.501396
hRARα	PFOSA	100 µM	1.34064	0.272072	2.07148	0.569949			1.70606	0.51678
hRARα	PFPeA	1 µM	2.3874	0.412162	0.842861	0.186836	1.38394	0.085585	1.53807	0.78372
hRARα	PFPeA	5 µM	1.88214	0.36675	1.08802	0.342661	1.53421	0.0371792	1.50146	0.39807
hRARα	PFPeA	10 µM	0.708519	0.65396	1.10549	0.0715534	1.5014	0.207209	1.10514	0.396442
hRARα	PFPeA	25 µM	1.37361	1.06156	0.778483	0.0922848	1.85651	0.318771	1.3362	0.539986
hRARα	PFPeA	50 µM	1.93509	1.05578	0.822045	0.145237	1.36672	0.210364	1.37462	0.556564
hRARα	PFPeA	100 µM	2.24581	1.27952	0.967872	0.269181	1.6298	0.0973614	1.61449	0.639107
hRARα	PFPeA	250 µM	1.86352	0.641829	1.63841	0.319518	1.48457	0.0235595	1.66217	0.190591
hRARα	PFPeA	500 µM	3.73273	2.36995	1.57747	0.44784	0.614493	0.152205	1.9749	1.59666
hRARα	PFPrA	1 µM	0.192398	0.0901879	0.471011	0.345429			0.331705	0.197009
hRARα	PFPrA	5 µM	0.142252	0.0656891	0.500507	0.277058			0.32138	0.253325
hRARα	PFPrA	10 µM	0.484095	0.0661047	0.250639	0.0500456			0.367367	0.165079
hRARα	PFPrA	25 µM	0.113755	0.0791557	0.661086	0.209908			0.387421	0.387022
hRARα	PFPrA	50 µM	0.345169	0.146288	0.919459	0.199692			0.632314	0.406084
hRARα	PFPrA	100 µM	0.241144	0.116578	1.06255	0.276376			0.651849	0.580824
hRARα	PFPrA	250 µM	0.207835	0.0873575	1.74551	0.555303			0.976672	1.0873
hRARα	PFPrA	500 µM	0.366986	0.0945298	1.52533	0.740266			0.94616	0.819076
hRARα	6:2 FTOH	1 µM	0.653867	0.6567	0.593458	0.130647	0.951577	0.22635	0.732967	0.191716
hRARα	6:2 FTOH	5 µM	1.14443	0.687642	0.677319	0.222919	1.10854	0.463136	0.976761	0.259944
hRARα	6:2 FTOH	10 µM	0.149747	0.100896	0.953282	0.335205	1.03206	0.0593474	0.711696	0.488254
hRARα	6:2 FTOH	25 µM	1.5628	0.890085	1.25988	0.523178	1.17662	0.428147	1.3331	0.203237
hRARα	6:2 FTOH	50 µM	0.595766	0.545292	1.07393	0.357154	0.947071	0.22102	0.872256	0.247707
hRARα	6:2 FTOH	100 µM	1.2988	1.04787	1.08184	0.069462	1.28376	0.14906	1.22147	0.121155
hRARα	6:2 FTOH	250 µM	6.27882	1.46595	1.50184	0.342233	1.34306	0.232997	3.04124	2.80495
hRARα	6:2 FTOH	500 µM	6.31366	0.616132	0.935406	0.393205	0.311386	0.245549	2.52015	3.30006
hRARα	6:2 FTSA	1 µM	1.93396	0.0512711	1.00434	0.400516	0.682402	0.0747051	1.2069	0.649901
hRARα	6:2 FTSA	5 µM	1.92609	0.174634	1.29808	0.342686	0.652629	0.0311646	1.29227	0.63675
hRARα	6:2 FTSA	10 µM	2.12277	0.30568	1.38509	0.370083	0.63959	0.0508371	1.38248	0.741594
hRARα	6:2 FTSA	25 µM	2.26706	0.432957	2.05251	0.33102	0.708256	0.0603299	1.67594	0.84488
hRARα	6:2 FTSA	50 µM	3.02583	0.135383	1.42169	0.106803	0.698777	0.0902004	1.71543	1.19101
hRARα	6:2 FTSA	100 µM	3.12309	0.262415	1.77365	0.233986	0.769833	0.0906937	1.88886	1.18085
hRARα	8:2 FTSA	1 µM	1.24112	0.157475	1.21418	0.310523	0.627475	0.0553331	1.02759	0.346772
hRARα	8:2 FTSA	5 µM	1.34347	0.122487	1.12346	0.246814	0.569922	0.084669	1.01228	0.398576
hRARα	8:2 FTSA	10 µM	1.68883	0.138218	1.54107	0.225259	0.533362	0.047859	1.25442	0.628812
hRARα	8:2 FTSA	25 µM	1.628	0.443933	1.62236	0.397868	0.559756	0.0295693	1.27004	0.615129
hRARα	8:2 FTSA	50 µM	2.0208	0.216832	2.10393	0.402127	0.52234	0.0461947	1.54902	0.890106
hRARα	8:2 FTSA	100 µM	1.27011	0.153475	1.28244	0.342186	0.559067	0.0409229	1.03721	0.414126
hRARα	8:2 FTSA	250 µM	0.225547	0.0806192	0.440864	0.0849187	0.613977	0.0508117	0.426796	0.194597
hRARα	8:2 FTSA	500 µM	0.0432664	0.00731321	0.22312	0.0283027	0.620554	0.0779579	0.295647	0.295398
hRARα	AM580	100 nM	48.4252	6.83848	28.7913	7.75763	2.30106	0.160885	26.5058	23.1468
hCAR	Solvent ctrl	SC	1	0.119211	1	0.0517394			1	0
hCAR	PFOSA	1 µM	1.16015	0.160829	0.990618	0.0267115			1.07539	0.11988
hCAR	PFOSA	2.5 µM	1.39919	0.0487558	1.18709	0.0719404			1.29314	0.149979
hCAR	PFOSA	5 µM	1.2405	0.315594	1.11599	0.0657213			1.17824	0.0880394
hCAR	PFOSA	10 µM	1.13089	0.146538	0.992317	0.0276515			1.06161	0.0979878
hCAR	PFOSA	100 µM	0.985292	0.186451	1.00564	0.0887953			0.995465	0.0143862
hCAR	PFPeA	1 µM	0.93767	0.487772	1.25754	0.19751			1.09761	0.226183
hCAR	PFPeA	5 µM	1.01234	0.366439	1.11541	0.17707			1.06388	0.0728796
hCAR	PFPeA	10 µM	0.929706	0.225777	1.2145	0.201259			1.0721	0.201377
hCAR	PFPeA	25 µM	0.975682	0.223622	1.26291	0.164093			1.1193	0.203103
hCAR	PFPeA	50 µM	0.941106	0.40959	1.24754	0.234044			1.09432	0.216684
hCAR	PFPeA	100 µM	0.83538	0.0933524	1.18008	0.0933884			1.00773	0.243743
hCAR	PFPeA	250 µM	0.86268	0.339309	1.09127	0.0378193			0.976977	0.16164
hCAR	PFPeA	500 µM	1.24623	0.401482	1.17735	0.108271			1.21179	0.0487028
hCAR	PFPrA	1 µM	0.809933	0.215638	1.06915	0.0914759			0.939541	0.183294
hCAR	PFPrA	5 µM	0.849588	0.248342	0.859665	0.180968			0.854626	0.00712548
hCAR	PFPrA	10 µM	0.997196	0.19174	0.848576	0.239051			0.922886	0.10509
hCAR	PFPrA	25 µM	0.986974	0.343041	0.978432	0.103538			0.982703	0.00604021
hCAR	PFPrA	50 µM	1.32052	0.0399147	0.927079	0.233389			1.1238	0.278205
hCAR	PFPrA	100 µM	1.23254	0.200543	0.989607	0.15417			1.11107	0.171778
hCAR	PFPrA	250 µM	1.43341	0.0812652	0.867332	0.226535			1.15037	0.400279
hCAR	PFPrA	500 µM	1.51576	0.14034	1.10729	0.159637			1.31152	0.288831
hCAR	6:2 FTOH	1 µM	1.3253	0.117389	1.09034	0.12081			1.20782	0.166142
hCAR	6:2 FTOH	5 µM	1.40326	0.141793	0.95511	0.0947632			1.17918	0.316889
hCAR	6:2 FTOH	10 µM	1.483	0.208733	1.0155	0.0688504			1.24925	0.330574
hCAR	6:2 FTOH	25 µM	1.34859	0.218464	1.06968	0.134136			1.20914	0.197217
hCAR	6:2 FTOH	50 µM	1.43466	0.18194	1.05786	0.150638			1.24626	0.266441
hCAR	6:2 FTOH	100 µM	1.2401	0.293583	0.926893	0.0765257			1.08349	0.221467
hCAR	6:2 FTOH	250 µM	0.769009	0.0277188	0.806299	0.253905			0.787654	0.026368
hCAR	6:2 FTOH	500 µM	0.351956	0.229108	0.988163	0.355693			0.67006	0.449866
hCAR	6:2 FTSA	1 µM	1.16015	0.160829	0.708598	0.175165	1.00434	0.400516	0.957696	0.229362
hCAR	6:2 FTSA	5 µM	1.39919	0.0487558	1.0832	0.239258	1.29808	0.342686	1.26016	0.161372
hCAR	6:2 FTSA	10 µM	1.2405	0.315594	1.31334	0.120075	1.38509	0.370083	1.31297	0.0722967
hCAR	6:2 FTSA	25 µM	1.13089	0.146538	0.843635	0.480165	2.05251	0.33102	1.34235	0.631568
hCAR	6:2 FTSA	50 µM	0.985292	0.186451	1.22719	0.13381	1.42169	0.106803	1.21139	0.218626
hCAR	6:2 FTSA	100 µM	0.665776	0.1528	1.08815	0.0821188	1.77365	0.233986	1.17586	0.55912
hCAR	8:2 FTSA	1 µM	0.809933	0.215638	0.488821	0.276306	1.21418	0.310523	0.837646	0.363474
hCAR	8:2 FTSA	5 µM	0.849588	0.248342	0.535618	0.309043	1.12346	0.246814	0.836223	0.29415
hCAR	8:2 FTSA	10 µM	0.997196	0.19174	1.79363	0.426334	1.54107	0.225259	1.44397	0.407001
hCAR	8:2 FTSA	25 µM	0.986974	0.343041	1.71707	0.52355	1.62236	0.397868	1.44214	0.397016
hCAR	8:2 FTSA	50 µM	1.32052	0.0399147	2.13216	0.525643	2.10393	0.402127	1.8522	0.460669
hCAR	8:2 FTSA	100 µM	1.23254	0.200543	0.59996	0.428108	1.28244	0.342186	1.03831	0.380442
hCAR	8:2 FTSA	250 µM	1.43341	0.0812652	0.68658	0.26767	0.440864	0.0849187	0.853619	0.516928
hCAR	8:2 FTSA	500 µM	1.51576	0.14034	0.0592936	0.0178561	0.22312	0.0283027	0.59939	0.797812
hCAR	CITCO	10 µM	1.91185	0.317711	2.20786	0.837215	14.9894	2.61645	6.3697	7.46634

## Sheet: Datadescription
			Experimental data
			Type of cells:	HepaRG cells
			Exposure time:	24 h
			Assay type:	Reporter gene assay
			Compound class:	PFAS
			Solvent control (SC):	DMSO
			Biological replica	Minimum of 2
