# Supplementary material for: In vitro screening of understudied PFAS with a focus on lipid metabolism disruption
Source: Arch Toxicol. 2024 Jul 2;98(10):3381–95. doi: 10.1007/s00204-024-03814-2 (PMC11402862; doi:10.1007/s00204-024-03814-2)
Supplement: Supplementary file 4 — Supplementary file4 (XLSX 47 KB) [file 204_2024_3814_MOESM4_ESM.xlsx]

## Sheet: Gene Expression 1
Gene	compound	concentration	replicate 1	replicate 2	replicate 3	Ave.Log2FC
CYP7A1	PFOSA	10 µM	0.29	-0.8	-0.38	-0.296667
CYP7A1	PFOSA	100 µM	-4.68	-2.86	-3.63	-3.72333
CYP7A1	PFPeA	10 µM	-3.4	-0.36	0.01	-1.25
CYP7A1	PFPeA	100 µM	-1.54	-0.81	-0.26	-0.87
CYP7A1	PFPeA	500 µM	-2.38	-1.38	0.84	-0.973333
CYP7A1	PFPrA	10 µM	-2.22	-0.27	0.46	-0.676667
CYP7A1	PFPrA	100 µM	-1.94	-0.41	-0.17	-0.84
CYP7A1	PFPrA	500 µM	0.65	-0.35	0.07	0.123333
CYP7A1	6:2 FTOH	10 µM	-0.28	0.86	0.78	0.453333
CYP7A1	6:2 FTOH	100 µM	0.1	0.29	0.69	0.36
CYP7A1	6:2 FTOH	500 µM	1.23	-1.5	-1.49	-0.586667
CYP7A1	6:2 FTSA	10 µM	0.12	-0.89	-0.22	-0.33
CYP7A1	6:2 FTSA	100 µM	0.21	-0.86	-0.18	-0.276667
CYP7A1	6:2 FTSA	500 µM	-1.53	-0.49	-0.05	-0.69
CYP7A1	8:2 FTSA	10 µM	-0.16	-1.51	0.75	-0.306667
CYP7A1	8:2 FTSA	100 µM	-0.29	-0.68	0.68	-0.0966667
CYP7A1	8:2 FTSA	500 µM	-3.12	-3.19	-0.11	-2.14
CYP7A1	CSA	20 µM	-4.52	-2.91	0.65	-2.26
CYP7A1	CYPRO	200 µM	-4.92	0.65	-3.06	-2.44333
CYP7A1	Palm+acid	500 µM	-1.3	0.58	1.38	0.22
CYP27A1	PFOSA	10 µM	0.06	-0.49	-0.3	-0.243333
CYP27A1	PFOSA	100 µM	-1.21	-1.56	-1.58	-1.45
CYP27A1	PFPeA	10 µM	-1.78	-1.01	-0.44	-1.07667
CYP27A1	PFPeA	100 µM	-1.08	-0.51	-0.28	-0.623333
CYP27A1	PFPeA	500 µM	-1.59	-0.33	0.23	-0.563333
CYP27A1	PFPrA	10 µM	-0.63	-1.02	-0.42	-0.69
CYP27A1	PFPrA	100 µM	-0.7	-1.03	-0.57	-0.766667
CYP27A1	PFPrA	500 µM	-1.37	-0.75	0.23	-0.63
CYP27A1	6:2 FTOH	10 µM	-0.54	-1.8	-0.43	-0.923333
CYP27A1	6:2 FTOH	100 µM	-0.57	-2.49	-0.51	-1.19
CYP27A1	6:2 FTOH	500 µM	-1.06	-1.22	-0.71	-0.996667
CYP27A1	6:2 FTSA	10 µM	-1.04	-0.42	-0.66	-0.706667
CYP27A1	6:2 FTSA	100 µM	-0.65	-1	-0.89	-0.846667
CYP27A1	6:2 FTSA	500 µM	-0.07	0.2	-0.68	-0.183333
CYP27A1	8:2 FTSA	10 µM	0.23	-1.78	-0.45	-0.666667
CYP27A1	8:2 FTSA	100 µM	-0.39	-0.98	-0.44	-0.603333
CYP27A1	8:2 FTSA	500 µM	-1.12	-0.93	-0.47	-0.84
CYP27A1	CSA	20 µM	-1.47	-1.04	-0.97	-1.16
CYP27A1	CYPRO	200 µM	-1.47	-2.07	-1.02	-1.52
CYP27A1	Palm+acid	500 µM	-0.12	-0.8	-0.35	-0.423333
BAAT	PFOSA	10 µM	-3.36	-1.28	-0.81	-1.81667
BAAT	PFOSA	100 µM	-1.58	-3.66	-0.23	-1.82333
BAAT	PFPeA	10 µM	0.01	-0.06	0.63	0.193333
BAAT	PFPeA	100 µM	-0.15	0.24	0.2	0.0966667
BAAT	PFPeA	500 µM	-0.31	0.02	0.13	-0.0533333
BAAT	PFPrA	10 µM	0.07	-0.42	0.52	0.0566667
BAAT	PFPrA	100 µM	0.44	0.05	1.02	0.503333
BAAT	PFPrA	500 µM	-0.44	0.16	0.95	0.223333
BAAT	6:2 FTOH	10 µM	0.82	-0.17	-0.04	0.203333
BAAT	6:2 FTOH	100 µM	0.75	0.19	-0.15	0.263333
BAAT	6:2 FTOH	500 µM	-0.67	-0.48	0.91	-0.08
BAAT	6:2 FTSA	10 µM	0.93	0.57	0.4	0.633333
BAAT	6:2 FTSA	100 µM	-0.1	-0.08	0.77	0.196667
BAAT	6:2 FTSA	500 µM	-0.33	0.38	0.33	0.126667
BAAT	8:2 FTSA	10 µM	0.77	0.4	-0.46	0.236667
BAAT	8:2 FTSA	100 µM	0.7	0.3	-0.25	0.25
BAAT	8:2 FTSA	500 µM	-0.04	0.16	-0.51	-0.13
BAAT	CSA	20 µM	-15.61	-16.57	-15.43	-15.87
BAAT	CYPRO	200 µM	-14.66	-15.47	NA	-15.065
BAAT	Palm+acid	500 µM	-2.24	0.47	0.52	-0.416667
UGT1A1	PFOSA	10 µM	2.07	2.21	3.6	2.62667
UGT1A1	PFOSA	100 µM	2.69	2.31	3.92	2.97333
UGT1A1	PFPeA	10 µM	-0.74	-0.81	0.3	-0.416667
UGT1A1	PFPeA	100 µM	-0.69	-0.31	-0.4	-0.466667
UGT1A1	PFPeA	500 µM	-0.81	-0.67	0.01	-0.49
UGT1A1	PFPrA	10 µM	-0.59	-0.8	-0.24	-0.543333
UGT1A1	PFPrA	100 µM	-0.73	-0.4	-0.06	-0.396667
UGT1A1	PFPrA	500 µM	-0.95	-0.43	0.2	-0.393333
UGT1A1	6:2 FTOH	10 µM	-0.23	-0.73	-0.1	-0.353333
UGT1A1	6:2 FTOH	100 µM	-0.25	-0.33	-0.03	-0.203333
UGT1A1	6:2 FTOH	500 µM	-0.53	-0.84	-0.16	-0.51
UGT1A1	6:2 FTSA	10 µM	-0.32	-0.2	0.14	-0.126667
UGT1A1	6:2 FTSA	100 µM	-0.28	-0.51	0.41	-0.126667
UGT1A1	6:2 FTSA	500 µM	-0.2	0.57	0.72	0.363333
UGT1A1	8:2 FTSA	10 µM	-0.07	-0.24	-0.22	-0.176667
UGT1A1	8:2 FTSA	100 µM	-0.28	0.07	0.09	-0.04
UGT1A1	8:2 FTSA	500 µM	-0.06	0.07	-0.33	-0.106667
UGT1A1	CSA	20 µM	0.869165	0.540965	0.504514	0.638215
UGT1A1	CYPRO	200 µM	0.31659	0.0073602	0.49656	0.273504
UGT1A1	Palm+acid	500 µM	-0.074291	0.882562	-0.257863	0.183469
SULT2A1	PFOSA	10 µM	-2.28	-1.67	0.01	-1.31333
SULT2A1	PFOSA	100 µM	-2.08	-2.65	-0.04	-1.59
SULT2A1	PFPeA	10 µM	0.79	0.67	0.55	0.67
SULT2A1	PFPeA	100 µM	-0.23	-0.75	-0.01	-0.33
SULT2A1	PFPeA	500 µM	-2.16	-1.12	-0.37	-1.21667
SULT2A1	PFPrA	10 µM	0.27	0.22	0.39	0.293333
SULT2A1	PFPrA	100 µM	-0.11	-0.27	0.33	-0.0166667
SULT2A1	PFPrA	500 µM	-2.11	-0.91	-1.02	-1.34667
SULT2A1	6:2 FTOH	10 µM	1.3	0.42	0.7	0.806667
SULT2A1	6:2 FTOH	100 µM	-0.39	5.01	-0.28	1.44667
SULT2A1	6:2 FTOH	500 µM	-0.46	-0.8	-0.16	-0.473333
SULT2A1	6:2 FTSA	10 µM	0.89	0.4	0.64	0.643333
SULT2A1	6:2 FTSA	100 µM	0.97	-0.45	0.01	0.176667
SULT2A1	6:2 FTSA	500 µM	0	-0.44	0.08	-0.12
SULT2A1	8:2 FTSA	10 µM	-0.71	-0.16	0.16	-0.236667
SULT2A1	8:2 FTSA	100 µM	-1.04	-0.76	-1.37	-1.05667
SULT2A1	8:2 FTSA	500 µM	-1.8	-0.8	-0.77	-1.12333
SULT2A1	CSA	20 µM	0.43	-2.07	0.46	-0.393333
SULT2A1	CYPRO	200 µM	-0.081374	0.90172	-0.0409	0.259815
SULT2A1	Palm+acid	500 µM	-2.3546	-1.98941	-2.95815	-2.43406
CYP3A4	PFOSA	10 µM	-0.269837	1.07047	0.862864	0.554498
CYP3A4	PFOSA	100 µM	-0.997047	0.903771	1.25711	0.387945
CYP3A4	PFPeA	10 µM	-1.33	-0.84	-0.18	-0.783333
CYP3A4	PFPeA	100 µM	-0.84	-0.8	-0.72	-0.786667
CYP3A4	PFPeA	500 µM	-0.91	-0.84	0.18	-0.523333
CYP3A4	PFPrA	10 µM	-1.01	-1.39	-0.39	-0.93
CYP3A4	PFPrA	100 µM	-0.53	-1.11	-0.71	-0.783333
CYP3A4	PFPrA	500 µM	-1.54	-0.6	0.1	-0.68
CYP3A4	6:2 FTOH	10 µM	-0.08	-1.75	-0.49	-0.773333
CYP3A4	6:2 FTOH	100 µM	-0.34	-2.68	-0.24	-1.08667
CYP3A4	6:2 FTOH	500 µM	-0.65	-2.14	-0.7	-1.16333
CYP3A4	6:2 FTSA	10 µM	0.15	0.47	0.69	0.436667
CYP3A4	6:2 FTSA	100 µM	-0.05	1	-0.02	0.31
CYP3A4	6:2 FTSA	500 µM	0.38	-0.89	-1.27	-0.593333
CYP3A4	8:2 FTSA	10 µM	0.56	-0.31	0.24	0.163333
CYP3A4	8:2 FTSA	100 µM	0.32	-0.32	0.12	0.04
CYP3A4	8:2 FTSA	500 µM	-0.63	-0.35	0.33	-0.216667
CYP3A4	CSA	20 µM	1.11072	1.604	0.754026	1.15625
CYP3A4	CYPRO	200 µM	-1.86147	-0.0725703	-1.76431	-1.23278
CYP3A4	Palm+acid	500 µM	0.259413	0.217305	-0.792105	-0.105129
ACAT2	PFOSA	10 µM	-0.17	-0.71	-0.63	-0.503333
ACAT2	PFOSA	100 µM	-0.94	-1.22	-1.51	-1.22333
ACAT2	PFPeA	10 µM	-0.093894	-0.141259	0.2898	0.0182157
ACAT2	PFPeA	100 µM	-0.277052	0.05442	0.33091	0.0360927
ACAT2	PFPeA	500 µM	-0.049506	0.16772	0.23444	0.117551
ACAT2	PFPrA	10 µM	-0.51	-0.08	0.49	-0.0333333
ACAT2	PFPrA	100 µM	-0.7	-0.05	0.19	-0.186667
ACAT2	PFPrA	500 µM	-0.3	-0.23	0.88	0.116667
ACAT2	6:2 FTOH	10 µM	0.17	-0.19	0.17	0.05
ACAT2	6:2 FTOH	100 µM	0.12	0.29	-0.07	0.113333
ACAT2	6:2 FTOH	500 µM	-0.28	-0.54	-0.01	-0.276667
ACAT2	6:2 FTSA	10 µM	0.07	0.55	0.28	0.3
ACAT2	6:2 FTSA	100 µM	-0.13	-0.08	0.35	0.0466667
ACAT2	6:2 FTSA	500 µM	-0.46	0.38	0.58	0.166667
ACAT2	8:2 FTSA	10 µM	0.15	0.16	-0.22	0.03
ACAT2	8:2 FTSA	100 µM	-0.16	0.1	-0.34	-0.133333
ACAT2	8:2 FTSA	500 µM	-0.33	0.07	-0.61	-0.29
ACAT2	CSA	20 µM	0.760421	1.27846	1.16728	1.06872
ACAT2	CYPRO	200 µM	-1.64921	-1.05627	-0.391784	-1.03242
ACAT2	Palm+acid	500 µM	0.359216	1.02076	0.423014	0.600997
LCAT	PFOSA	10 µM	0.09	0.16	-0.12	0.0433333
LCAT	PFOSA	100 µM	1.05	-1.22	-1.24	-0.47
LCAT	PFPeA	10 µM	0.37	0.25	-0.58	0.0133333
LCAT	PFPeA	100 µM	-0.2	-0.36	-1.14	-0.566667
LCAT	PFPeA	500 µM	0.43	-0.34	0.36	0.15
LCAT	PFPrA	10 µM	0.47	-0.71	-0.95	-0.396667
LCAT	PFPrA	100 µM	0.57	-0.25	0.1	0.14
LCAT	PFPrA	500 µM	0.75	-0.7	0.44	0.163333
LCAT	6:2 FTOH	10 µM	0.38	-0.62	0.33	0.03
LCAT	6:2 FTOH	100 µM	0.68	-0.88	0.59	0.13
LCAT	6:2 FTOH	500 µM	0.29	0.11	0.33	0.243333
LCAT	6:2 FTSA	10 µM	0.87	-0.37	-0.21	0.0966667
LCAT	6:2 FTSA	100 µM	0.62	-0.09	-0.77	-0.08
LCAT	6:2 FTSA	500 µM	0.44	0.58	0.56	0.526667
LCAT	8:2 FTSA	10 µM	0.69	-0.52	0.24	0.136667
LCAT	8:2 FTSA	100 µM	0.27	0.12	0.05	0.146667
LCAT	8:2 FTSA	500 µM	-0.17	-0.22	0.22	-0.0566667
LCAT	CSA	20 µM	1.11	-0.65	1.2	0.553333
LCAT	CYPRO	200 µM	0.08	0.31	0.29	0.226667
LCAT	Palm+acid	500 µM	0.59	0.02	0.35	0.32
SQLE	PFOSA	10 µM	0.27	-0.34	-0.76	-0.276667
SQLE	PFOSA	100 µM	0.59	-1.23	-1.51	-0.716667
SQLE	PFPeA	10 µM	0.07	0.11	0.51	0.23
SQLE	PFPeA	100 µM	-0.27	0.3	0.64	0.223333
SQLE	PFPeA	500 µM	0.02	0.74	0.06	0.273333
SQLE	PFPrA	10 µM	-0.01	-0.05	0.77	0.236667
SQLE	PFPrA	100 µM	0.96	0.17	0.75	0.626667
SQLE	PFPrA	500 µM	0.18	-0.02	0.82	0.326667
SQLE	6:2 FTOH	10 µM	-0.62	1.28	-0.12	0.18
SQLE	6:2 FTOH	100 µM	-0.11	1.48	0.27	0.546667
SQLE	6:2 FTOH	500 µM	1.16	0.46	0.13	0.583333
SQLE	6:2 FTSA	10 µM	-0.01	0.6	0.76	0.45
SQLE	6:2 FTSA	100 µM	-0.28	-0.09	0.34	-0.01
SQLE	6:2 FTSA	500 µM	-0.19	0.43	0.63	0.29
SQLE	8:2 FTSA	10 µM	0.31	0.25	-1.06	-0.166667
SQLE	8:2 FTSA	100 µM	0.06	0.17	-0.74	-0.17
SQLE	8:2 FTSA	500 µM	0.2	0.22	-1.44	-0.34
SQLE	CSA	20 µM	0.39	-0.64	-1.57	-0.606667
SQLE	CYPRO	200 µM	1.42	1.57	-0.9	0.696667
SQLE	Palm+acid	500 µM	-0.22	-2.06	-1.62	-1.3
OSTB	PFOSA	10 µM	-3.06	-3.68	-4.5	-3.74667
OSTB	PFOSA	100 µM	-1.69	-3.37	-1.9	-2.32
OSTB	PFPeA	10 µM	-1.03	-0.79	0.15	-0.556667
OSTB	PFPeA	100 µM	-1.22	-0.22	-0.16	-0.533333
OSTB	PFPeA	500 µM	-1.42	-0.68	0.1	-0.666667
OSTB	PFPrA	10 µM	-1.29	-0.84	0.33	-0.6
OSTB	PFPrA	100 µM	-1.12	-0.2	0.73	-0.196667
OSTB	PFPrA	500 µM	-1.06	-0.23	0.41	-0.293333
OSTB	6:2 FTOH	10 µM	-0.53	-0.24	-0.5	-0.423333
OSTB	6:2 FTOH	100 µM	-0.51	0.1	-0.27	-0.226667
OSTB	6:2 FTOH	500 µM	-0.11	-0.58	-0.52	-0.403333
OSTB	6:2 FTSA	10 µM	0.62	0.44	-0.45	0.203333
OSTB	6:2 FTSA	100 µM	-0.68	-0.07	0.95	0.0666667
OSTB	6:2 FTSA	500 µM	-0.5	1.1	1.12	0.573333
OSTB	8:2 FTSA	10 µM	0.46	0.17	0.03	0.22
OSTB	8:2 FTSA	100 µM	2.4	0.94	0.61	1.31667
OSTB	8:2 FTSA	500 µM	2.62	2.78	2.18	2.52667
OSTB	CSA	20 µM	-0.31	-0.09	0.34	-0.02
OSTB	CYPRO	200 µM	2.96	1.65	1.79	2.13333
OSTB	Palm+acid	500 µM	-0.5	-0.6	0.35	-0.25
ABCB11	PFOSA	10 µM	-0.92	-1.32	-1.02	-1.08667
ABCB11	PFOSA	100 µM	-2.6	-1.53	-1.99	-2.04
ABCB11	PFPeA	10 µM	-2.66	-0.83	0.67	-0.94
ABCB11	PFPeA	100 µM	-1.92	-1.04	-0.19	-1.05
ABCB11	PFPeA	500 µM	-1.15	-0.93	0.56	-0.506667
ABCB11	PFPrA	10 µM	-0.87	-0.21	-0.45	-0.51
ABCB11	PFPrA	100 µM	-0.62	-0.19	0.05	-0.253333
ABCB11	PFPrA	500 µM	-2.6	-0.59	0.19	-1
ABCB11	6:2 FTOH	10 µM	-0.22	-2.42	0.02	-0.873333
ABCB11	6:2 FTOH	100 µM	-0.98	-4.43	0.14	-1.75667
ABCB11	6:2 FTOH	500 µM	-1.03	-1.83	-1.35	-1.40333
ABCB11	6:2 FTSA	10 µM	-0.04	-0.38	0.11	-0.103333
ABCB11	6:2 FTSA	100 µM	-0.29	-0.47	-0.92	-0.56
ABCB11	6:2 FTSA	500 µM	0.77	1.25	1.47	1.16333
ABCB11	8:2 FTSA	10 µM	0.43	-0.57	0.09	-0.0166667
ABCB11	8:2 FTSA	100 µM	2.52	1.11	0.78	1.47
ABCB11	8:2 FTSA	500 µM	1.14	1.11	1.64	1.29667
ABCB11	CSA	20 µM	-1.79	-1.03	-0.38	-1.06667
ABCB11	CYPRO	200 µM	-1.11	-1.91	-1.77	-1.59667
ABCB11	Palm+acid	500 µM	-1.47	-0.84	0.26	-0.683333
ABCC2	PFOSA	10 µM	0.36	-0.64	-0.41	-0.23
ABCC2	PFOSA	100 µM	0.52	-2.08	-1.97	-1.17667
ABCC2	PFPeA	10 µM	-0.469902	-0.515276	-0.04291	-0.342696
ABCC2	PFPeA	100 µM	-0.501154	-0.825206	-1.0921	-0.806153
ABCC2	PFPeA	500 µM	-0.570827	-0.752042	-0.12964	-0.48417
ABCC2	PFPrA	10 µM	0.17	-0.82	-0.87	-0.506667
ABCC2	PFPrA	100 µM	0.31	-0.58	0.06	-0.07
ABCC2	PFPrA	500 µM	-0.49	-0.96	-0.78	-0.743333
ABCC2	6:2 FTOH	10 µM	-0.32	-2.25	-0.27	-0.946667
ABCC2	6:2 FTOH	100 µM	-0.31	-2.82	-0.11	-1.08
ABCC2	6:2 FTOH	500 µM	-0.79	-0.66	-0.07	-0.506667
ABCC2	6:2 FTSA	10 µM	0.6	-0.51	-0.71	-0.206667
ABCC2	6:2 FTSA	100 µM	-0.15	-0.8	-0.47	-0.473333
ABCC2	6:2 FTSA	500 µM	0.2	-0.47	-0.24	-0.17
ABCC2	8:2 FTSA	10 µM	-0.09	-0.7	-0.26	-0.35
ABCC2	8:2 FTSA	100 µM	-0.38	-0.48	-0.44	-0.433333
ABCC2	8:2 FTSA	500 µM	-0.68	-0.64	-0.24	-0.52
ABCC2	CSA	20 µM	-0.772474	0.0755046	-0.461366	-0.386112
ABCC2	CYPRO	200 µM	-1.59795	-0.606094	-0.432325	-0.87879
ABCC2	Palm+acid	500 µM	0.759596	0.799438	0.0796481	0.546227
ABCC3	PFOSA	10 µM	-0.84	-0.89	-0.88	-0.87
ABCC3	PFOSA	100 µM	0.21	-1.6	-1.71	-1.03333
ABCC3	PFPeA	10 µM	-0.78	-0.84	-0.38	-0.666667
ABCC3	PFPeA	100 µM	-0.69	-1.19	-1.31	-1.06333
ABCC3	PFPeA	500 µM	-0.53	-1	-0.51	-0.68
ABCC3	PFPrA	10 µM	-0.63	-1.22	-1.07	-0.973333
ABCC3	PFPrA	100 µM	0.55	-0.85	0.17	-0.0433333
ABCC3	PFPrA	500 µM	-0.51	-1.25	-0.4	-0.72
ABCC3	6:2 FTOH	10 µM	-0.35	0.1	-0.63	-0.293333
ABCC3	6:2 FTOH	100 µM	-0.25	1.16	-0.47	0.146667
ABCC3	6:2 FTOH	500 µM	-0.34	-1.02	0.36	-0.333333
ABCC3	6:2 FTSA	10 µM	0.74	-0.87	-1.06	-0.396667
ABCC3	6:2 FTSA	100 µM	-0.52	-1.03	-0.49	-0.68
ABCC3	6:2 FTSA	500 µM	-0.33	-0.56	-0.39	-0.426667
ABCC3	8:2 FTSA	10 µM	0.09	-0.69	-0.26	-0.286667
ABCC3	8:2 FTSA	100 µM	-0.09	-0.57	-0.41	-0.356667
ABCC3	8:2 FTSA	500 µM	-0.4	-0.84	-0.05	-0.43
ABCC3	CSA	20 µM	0.23	-0.34	0.08	-0.01
ABCC3	CYPRO	200 µM	0.45	-0.2	-0.02	0.0766667
ABCC3	Palm+acid	500 µM	-0.31	-0.36	1.01	0.113333
ABCA1	PFOSA	10 µM	-0.08	-1.2	-0.86	-0.713333
ABCA1	PFOSA	100 µM	-0.1	-1.24	-1.74	-1.02667
ABCA1	PFPeA	10 µM	-1.37	-0.73	-0.15	-0.75
ABCA1	PFPeA	100 µM	-0.6	-0.58	-0.16	-0.446667
ABCA1	PFPeA	500 µM	-0.49	-0.44	0.37	-0.186667
ABCA1	PFPrA	10 µM	-0.75	-0.74	-0.41	-0.633333
ABCA1	PFPrA	100 µM	-0.34	-0.56	0.03	-0.29
ABCA1	PFPrA	500 µM	-1.84	-0.87	-0.03	-0.913333
ABCA1	6:2 FTOH	10 µM	0.16	-3.01	-0.12	-0.99
ABCA1	6:2 FTOH	100 µM	0.1	-3.39	-0.32	-1.20333
ABCA1	6:2 FTOH	500 µM	-1.64	-0.9	-0.45	-0.996667
ABCA1	6:2 FTSA	10 µM	0	-0.5	-0.06	-0.186667
ABCA1	6:2 FTSA	100 µM	0.11	-0.42	-0.02	-0.11
ABCA1	6:2 FTSA	500 µM	-0.35	0.03	0.21	-0.0366667
ABCA1	8:2 FTSA	10 µM	-0.77	0.08	-0.3	-0.33
ABCA1	8:2 FTSA	100 µM	0.07	0	-0.07	0
ABCA1	8:2 FTSA	500 µM	0.85	-0.93	-1.02	-0.366667
ABCA1	CSA	20 µM	-0.17	-0.74	2.6	0.563333
ABCA1	CYPRO	200 µM	-1.25	-1.55	-2.41	-1.73667
ABCA1	Palm+acid	500 µM	-0.13	-1.6	-0.78	-0.836667
NCP1L1	PFOSA	10 µM	-0.21	-0.39	-0.27	-0.29
NCP1L1	PFOSA	100 µM	-0.96	-1.18	-0.69	-0.943333
NCP1L1	PFPeA	10 µM	-0.38	0.71	-0.15	0.06
NCP1L1	PFPeA	100 µM	-0.1	-0.47	-0.21	-0.26
NCP1L1	PFPeA	500 µM	-0.32	-0.21	0.28	-0.0833333
NCP1L1	PFPrA	10 µM	0.12	-0.76	0.3	-0.113333
NCP1L1	PFPrA	100 µM	-0.6	-0.25	0.14	-0.236667
NCP1L1	PFPrA	500 µM	-0.71	0.57	NA	-0.07
NCP1L1	6:2 FTOH	10 µM	-0.25	-1.45	0.12	-0.526667
NCP1L1	6:2 FTOH	100 µM	-0.57	0.88	0.2	0.17
NCP1L1	6:2 FTOH	500 µM	-1.66	-0.58	-0.55	-0.93
NCP1L1	6:2 FTSA	10 µM	-0.15	-0.18	0.23	-0.0333333
NCP1L1	6:2 FTSA	100 µM	-0.03	0.06	-0.03	0
NCP1L1	6:2 FTSA	500 µM	0.11	0.35	0.23	0.23
NCP1L1	8:2 FTSA	10 µM	0.55	0.55	1.05	0.716667
NCP1L1	8:2 FTSA	100 µM	0.73	-0.41	-0.6	-0.0933333
NCP1L1	8:2 FTSA	500 µM	5.51	-0.29	0.38	1.86667
NCP1L1	CSA	20 µM	-1.05	-1.15	NA	-1.1
NCP1L1	CYPRO	200 µM	0.43	-1.02	NA	-0.295
NCP1L1	Palm+acid	500 µM	-1.04	-2.37	-0.96	-1.45667
SCARB1	PFOSA	10 µM	-0.15	-0.13	-0.3	-0.193333
SCARB1	PFOSA	100 µM	-0.15	-0.93	-0.98	-0.686667
SCARB1	PFPeA	10 µM	-0.29	-0.23	-0.2	-0.24
SCARB1	PFPeA	100 µM	-0.39	-0.17	-0.25	-0.27
SCARB1	PFPeA	500 µM	-0.43	-0.34	0.16	-0.203333
SCARB1	PFPrA	10 µM	-0.28	-0.34	-0.01	-0.21
SCARB1	PFPrA	100 µM	-0.27	-0.18	0.22	-0.0766667
SCARB1	PFPrA	500 µM	-0.14	0.33	NA	0.095
SCARB1	6:2 FTOH	10 µM	-0.12	-1.25	-0.08	-0.483333
SCARB1	6:2 FTOH	100 µM	-0.22	-0.63	-0.22	-0.356667
SCARB1	6:2 FTOH	500 µM	-1.28	-0.3	-0.28	-0.62
SCARB1	6:2 FTSA	10 µM	-0.26	-0.12	-0.1	-0.16
SCARB1	6:2 FTSA	100 µM	-0.44	-0.4	-0.09	-0.31
SCARB1	6:2 FTSA	500 µM	-0.43	-0.18	-0.02	-0.21
SCARB1	8:2 FTSA	10 µM	-0.06	-0.66	NA	-0.36
SCARB1	8:2 FTSA	100 µM	-0.16	0	-0.22	-0.126667
SCARB1	8:2 FTSA	500 µM	-0.35	-0.29	-0.57	-0.403333
SCARB1	CSA	20 µM	-0.08	-0.04	NA	-0.06
SCARB1	CYPRO	200 µM	-0.48	NA	-1.33	-0.905
SCARB1	Palm+acid	500 µM	-0.49	-1.14	-0.51	-0.713333
LDLR	PFOSA	10 µM	-10.68	-0.72	-0.53	-3.97667
LDLR	PFOSA	100 µM	1.11	0.42	0.52	0.683333
LDLR	PFPeA	10 µM	3.84	-0.36	-0.24	1.08
LDLR	PFPeA	100 µM	-0.57	-0.71	-0.12	-0.466667
LDLR	PFPeA	500 µM	-0.61	-0.47	0.05	-0.343333
LDLR	PFPrA	10 µM	-0.54	-0.76	-0.65	-0.65
LDLR	PFPrA	100 µM	-0.36	-0.71	-0.57	-0.546667
LDLR	PFPrA	500 µM	3.84	-0.77	-0.54	0.843333
LDLR	6:2 FTOH	10 µM	-0.49	-2.41	-0.07	-0.99
LDLR	6:2 FTOH	100 µM	-0.78	-3.05	-0.3	-1.37667
LDLR	6:2 FTOH	500 µM	-0.89	-0.95	-1.07	-0.97
LDLR	6:2 FTSA	10 µM	-0.49	-0.45	-0.3	-0.413333
LDLR	6:2 FTSA	100 µM	-0.44	-0.8	-0.27	-0.503333
LDLR	6:2 FTSA	500 µM	-0.38	-0.59	-0.19	-0.386667
LDLR	8:2 FTSA	10 µM	-0.14	0.59	NA	0.225
LDLR	8:2 FTSA	100 µM	-0.11	-0.15	0.59	0.11
LDLR	8:2 FTSA	500 µM	0.39	-0.02	0.64	0.336667
LDLR	CSA	20 µM	1.43	0.29	NA	0.86
LDLR	CYPRO	200 µM	0.85	NA	0.67	0.76
LDLR	Palm+acid	500 µM	-0.15	-0.84	-0.1	-0.363333
ABCB11	PFOSA	10 µM	-0.94	-2.7	-0.73	-1.45667
ABCB11	PFOSA	100 µM	-2.06	-1.41	-0.38	-1.28333
ABCB11	PFPeA	10 µM	1	0.51	0.29	0.6
ABCB11	PFPeA	100 µM	-0.39	-0.81	-0.8	-0.666667
ABCB11	PFPeA	500 µM	-1.94	-0.76	-0.2	-0.966667
ABCB11	PFPrA	10 µM	-0.07	0.23	-0.06	0.0333333
ABCB11	PFPrA	100 µM	-0.31	-0.59	0.19	-0.236667
ABCB11	PFPrA	500 µM	-1.93	-0.52	-0.89	-1.11333
ABCB11	6:2 FTOH	10 µM	1.12	1.17	0.98	1.09
ABCB11	6:2 FTOH	100 µM	-1.15	2.22	0.26	0.443333
ABCB11	6:2 FTOH	500 µM	-0.4	-0.57	-0.1	-0.356667
ABCB11	6:2 FTSA	10 µM	1.98	0.04	0.91	0.976667
ABCB11	6:2 FTSA	100 µM	2.27	-0.4	-0.07	0.6
ABCB11	6:2 FTSA	500 µM	1.93	0	0.29	0.74
ABCB11	8:2 FTSA	10 µM	2.32	1.24	1.12	1.56
ABCB11	8:2 FTSA	100 µM	1.66	0.88	-1.36	0.393333
ABCB11	8:2 FTSA	500 µM	0.9	2.05	-0.06	0.963333
ABCB11	CSA	20 µM	-1.79	-1.03	-0.38	-1.06667
ABCB11	CYPRO	200 µM	-1.11	-1.91	-1.77	-1.59667
ABCB11	Palm+acid	500 µM	-1.47	-0.84	0.26	-0.683333
APOA1	PFOSA	10 µM	-0.65	-0.69	NA	-0.67
APOA1	PFOSA	100 µM	-1.24	-1.37	NA	-1.305
APOA1	PFPeA	10 µM	-0.47	-0.23	NA	-0.35
APOA1	PFPeA	100 µM	-0.91	-0.21	0.15	-0.323333
APOA1	PFPeA	500 µM	-0.56	-0.19	-0.26	-0.336667
APOA1	PFPrA	10 µM	-0.68	-0.48	0.07	-0.363333
APOA1	PFPrA	100 µM	-0.61	-0.45	0.09	-0.323333
APOA1	PFPrA	500 µM	-0.25	0.4	NA	0.075
APOA1	6:2 FTOH	10 µM	-0.22	-2	-0.29	-0.836667
APOA1	6:2 FTOH	100 µM	-0.32	-2.75	-0.42	-1.16333
APOA1	6:2 FTOH	500 µM	-0.67	-0.87	-0.58	-0.706667
APOA1	6:2 FTSA	10 µM	-0.49	-0.01	-0.21	-0.236667
APOA1	6:2 FTSA	100 µM	-0.42	-0.29	-0.01	-0.24
APOA1	6:2 FTSA	500 µM	-0.44	0.34	0.36	0.0866667
APOA1	8:2 FTSA	10 µM	0.37	0.05	NA	0.21
APOA1	8:2 FTSA	100 µM	0.07	0.08	-0.51	-0.12
APOA1	8:2 FTSA	500 µM	0.85	0.33	0.01	0.396667
APOA1	CSA	20 µM	-0.65	0.3	NA	-0.175
APOA1	CYPRO	200 µM	-0.5	NA	-0.48	-0.49
APOA1	Palm+acid	500 µM	-0.02	-0.08	0.1	0

## Sheet: Gene Expression 2
Gene	compound	concentration	replicate 1	replicate 2	Gene	compound	concentration	replicate 1	replicate 2	replicate 3	Ave.Log2FC
APOE1	PFOSA	10 µM	-2.19	0.39	APOE1	PFOSA	10 µM	-2.19	0.39	0.4	-0.466667
APOE1	PFOSA	100 µM	-2.19	-8.01	APOE1	PFOSA	100 µM	-2.19	-8.01	0.08	-3.37333
APOE1	PFPeA	10 µM	1.26	0.925	APOE1	PFPeA	10 µM	1.26	0.925	0.87	1.01833
APOE1	PFPeA	100 µM	0.72	1.12	APOE1	PFPeA	100 µM	0.72	1.12	1.39	1.07667
APOE1	PFPeA	500 µM	0.46	0.87	APOE1	PFPeA	500 µM	0.46	0.87	0.98	0.77
APOE1	PFPrA	10 µM	1.26	1.11	APOE1	PFPrA	10 µM	1.26	1.11	0.59	0.986667
APOE1	PFPrA	100 µM	0.6	0.23	APOE1	PFPrA	100 µM	0.6	0.23	0.35	0.393333
APOE1	PFPrA	500 µM	-0.82	0.7	APOE1	PFPrA	500 µM	-0.82	0.7	0.59	0.156667
APOE1	6:2 FTOH	10 µM	1.15	-0.18	APOE1	6:2 FTOH	10 µM	1.15	-0.18	0.84	0.603333
APOE1	6:2 FTOH	100 µM	0.8	NA	APOE1	6:2 FTOH	100 µM	0.8	NA	0.8	0.8
APOE1	6:2 FTOH	500 µM	-0.25	0.5	APOE1	6:2 FTOH	500 µM	-0.25	0.5	0.8	0.35
APOE1	6:2 FTSA	10 µM	0.6	1.2	APOE1	6:2 FTSA	10 µM	0.6	1.2	0.99	0.93
APOE1	6:2 FTSA	100 µM	0.49	0.98	APOE1	6:2 FTSA	100 µM	0.49	0.98	0.86	0.776667
APOE1	6:2 FTSA	500 µM	0.57	1.27	APOE1	6:2 FTSA	500 µM	0.57	1.27	1.52	1.12
APOE1	8:2 FTSA	10 µM	-2.74	0.92	APOE1	8:2 FTSA	10 µM	-2.74	0.92	-0.08	-0.633333
APOE1	8:2 FTSA	100 µM	0.94	0.81	APOE1	8:2 FTSA	100 µM	0.94	0.81	0.48	0.743333
APOE1	8:2 FTSA	500 µM	0.51	1.04	APOE1	8:2 FTSA	500 µM	0.51	1.04	-0.14	0.47
APOE1	CSA	20 µM	-0.22	0.68	APOE1	CSA	20 µM	-0.22	0.68	NA	0.23
APOE1	CYPRO	200 µM	0.18	-0.51	APOE1	CYPRO	200 µM	0.18	-0.51	NA	-0.165
APOE1	Palm+acid	500 µM	0.31	-0.74	APOE1	Palm+acid	500 µM	0.31	-0.74	-0.32	-0.25
PPARA	PFOSA	10 µM	0.01	-0.96	PPARA	PFOSA	10 µM	0.01	-0.96	-0.98	-0.643333
PPARA	PFOSA	100 µM	-0.2	-1.57	PPARA	PFOSA	100 µM	-0.2	-1.57	-1.68	-1.15
PPARA	PFPeA	10 µM	-1.44	-0.97	PPARA	PFPeA	10 µM	-1.44	-0.97	-0.84	-1.08333
PPARA	PFPeA	100 µM	-0.94	-0.95	PPARA	PFPeA	100 µM	-0.94	-0.95	-0.91	-0.933333
PPARA	PFPeA	500 µM	-1.15	-0.91	PPARA	PFPeA	500 µM	-1.15	-0.91	-0.55	-0.87
PPARA	PFPrA	10 µM	-0.94	-1.08	PPARA	PFPrA	10 µM	-0.94	-1.08	-0.79	-0.936667
PPARA	PFPrA	100 µM	-0.89	-1.02	PPARA	PFPrA	100 µM	-0.89	-1.02	-0.66	-0.856667
PPARA	PFPrA	500 µM	-1.23	-1.18	PPARA	PFPrA	500 µM	-1.23	-1.18	-0.41	-0.94
PPARA	6:2 FTOH	10 µM	-0.62	-2.05	PPARA	6:2 FTOH	10 µM	-0.62	-2.05	-0.74	-1.13667
PPARA	6:2 FTOH	100 µM	-0.61	-2.19	PPARA	6:2 FTOH	100 µM	-0.61	-2.19	-0.65	-1.15
PPARA	6:2 FTOH	500 µM	-0.8	-1.14	PPARA	6:2 FTOH	500 µM	-0.8	-1.14	-1.16	-1.03333
PPARA	6:2 FTSA	10 µM	-0.48	-0.79	PPARA	6:2 FTSA	10 µM	-0.48	-0.79	-0.76	-0.676667
PPARA	6:2 FTSA	100 µM	-0.3	-0.91	PPARA	6:2 FTSA	100 µM	-0.3	-0.91	-0.88	-0.696667
PPARA	6:2 FTSA	500 µM	-0.27	-0.63	PPARA	6:2 FTSA	500 µM	-0.27	-0.63	-0.28	-0.393333
PPARA	8:2 FTSA	10 µM	0.35	-0.23	PPARA	8:2 FTSA	10 µM	0.35	-0.23	0.47	0.196667
PPARA	8:2 FTSA	100 µM	0.12	0.04	PPARA	8:2 FTSA	100 µM	0.12	0.04	0.28	0.146667
PPARA	8:2 FTSA	500 µM	-0.63	-0.29	PPARA	8:2 FTSA	500 µM	-0.63	-0.29	0.22	-0.233333
PPARA	CSA	20 µM	0.09	-0.15	PPARA	CSA	20 µM	0.09	-0.15	NA	-0.03
PPARA	CYPRO	200 µM	0.29	0.18	PPARA	CYPRO	200 µM	0.29	0.18	NA	0.235
PPARA	Palm+acid	500 µM	-0.34	-0.35	PPARA	Palm+acid	500 µM	-0.34	-0.35	-0.17	-0.286667
PPARD	PFOSA	10 µM	0.23	-0.74	PPARD	PFOSA	10 µM	0.23	-0.74	-0.43	-0.313333
PPARD	PFOSA	100 µM	1.24	1.09	PPARD	PFOSA	100 µM	1.24	1.09	1.16	1.16333
PPARD	PFPeA	10 µM	-1.25	-0.76	PPARD	PFPeA	10 µM	-1.25	-0.76	-0.59	-0.866667
PPARD	PFPeA	100 µM	-0.94	-0.75	PPARD	PFPeA	100 µM	-0.94	-0.75	-0.57	-0.753333
PPARD	PFPeA	500 µM	-0.99	-0.86	PPARD	PFPeA	500 µM	-0.99	-0.86	-0.14	-0.663333
PPARD	PFPrA	10 µM	-0.87	-0.91	PPARD	PFPrA	10 µM	-0.87	-0.91	-0.67	-0.816667
PPARD	PFPrA	100 µM	-0.8	-0.73	PPARD	PFPrA	100 µM	-0.8	-0.73	-0.26	-0.596667
PPARD	PFPrA	500 µM	-0.94	-0.87	PPARD	PFPrA	500 µM	-0.94	-0.87	-0.18	-0.663333
PPARD	6:2 FTOH	10 µM	-0.54	-1.22	PPARD	6:2 FTOH	10 µM	-0.54	-1.22	-0.13	-0.63
PPARD	6:2 FTOH	100 µM	-0.69	-0.73	PPARD	6:2 FTOH	100 µM	-0.69	-0.73	-0.2	-0.54
PPARD	6:2 FTOH	500 µM	-1.07	-1.08	PPARD	6:2 FTOH	500 µM	-1.07	-1.08	-1.07	-1.07333
PPARD	6:2 FTSA	10 µM	-0.71	-0.91	PPARD	6:2 FTSA	10 µM	-0.71	-0.91	-0.39	-0.67
PPARD	6:2 FTSA	100 µM	-0.87	-1.18	PPARD	6:2 FTSA	100 µM	-0.87	-1.18	-0.58	-0.876667
PPARD	6:2 FTSA	500 µM	-0.98	-1.1	PPARD	6:2 FTSA	500 µM	-0.98	-1.1	-0.77	-0.95
PPARD	8:2 FTSA	10 µM	-0.11	-0.41	PPARD	8:2 FTSA	10 µM	-0.11	-0.41	0.38	-0.0466667
PPARD	8:2 FTSA	100 µM	-0.58	-0.38	PPARD	8:2 FTSA	100 µM	-0.58	-0.38	0.41	-0.183333
PPARD	8:2 FTSA	500 µM	-0.11	-0.31	PPARD	8:2 FTSA	500 µM	-0.11	-0.31	0.11	-0.103333
PPARD	CSA	20 µM	0.66	0.07	PPARD	CSA	20 µM	0.66	0.07	NA	0.365
PPARD	CYPRO	200 µM	0.86	NA	PPARD	CYPRO	200 µM	0.86	NA	0.28	0.57
PPARD	Palm+acid	500 µM	-0.31	-0.61	PPARD	Palm+acid	500 µM	-0.31	-0.61	0.22	-0.233333
FXR	PFOSA	10 µM	-0.46	-0.6	FXR	PFOSA	10 µM	-0.46	-0.6	-0.53	-0.53
FXR	PFOSA	100 µM	-0.06	-0.94	FXR	PFOSA	100 µM	-0.06	-0.94	-1.31	-0.77
FXR	PFPeA	10 µM	-0.82	-0.17	FXR	PFPeA	10 µM	-0.82	-0.17	0.08	-0.303333
FXR	PFPeA	100 µM	-0.86	-0.5	FXR	PFPeA	100 µM	-0.86	-0.5	-0.02	-0.46
FXR	PFPeA	500 µM	-0.64	-0.62	FXR	PFPeA	500 µM	-0.64	-0.62	0.05	-0.403333
FXR	PFPrA	10 µM	-0.41	-0.5	FXR	PFPrA	10 µM	-0.41	-0.5	-0.13	-0.346667
FXR	PFPrA	100 µM	-0.65	-0.24	FXR	PFPrA	100 µM	-0.65	-0.24	-0.03	-0.306667
FXR	PFPrA	500 µM	-1.21	-0.45	FXR	PFPrA	500 µM	-1.21	-0.45	0.25	-0.47
FXR	6:2 FTOH	10 µM	-0.02	-0.51	FXR	6:2 FTOH	10 µM	-0.02	-0.51	-0.29	-0.273333
FXR	6:2 FTOH	100 µM	-0.21	0.23	FXR	6:2 FTOH	100 µM	-0.21	0.23	-0.27	-0.0833333
FXR	6:2 FTOH	500 µM	-0.29	-0.43	FXR	6:2 FTOH	500 µM	-0.29	-0.43	-0.51	-0.41
FXR	6:2 FTSA	10 µM	-0.23	-0.34	FXR	6:2 FTSA	10 µM	-0.23	-0.34	-0.41	-0.326667
FXR	6:2 FTSA	100 µM	0.13	-0.34	FXR	6:2 FTSA	100 µM	0.13	-0.34	-0.17	-0.126667
FXR	6:2 FTSA	500 µM	-0.28	0.13	FXR	6:2 FTSA	500 µM	-0.28	0.13	-0.14	-0.0966667
FXR	8:2 FTSA	10 µM	-0.37	-0.34	FXR	8:2 FTSA	10 µM	-0.37	-0.34	-0.11	-0.273333
FXR	8:2 FTSA	100 µM	-0.68	-0.25	FXR	8:2 FTSA	100 µM	-0.68	-0.25	-0.07	-0.333333
FXR	8:2 FTSA	500 µM	-1.05	-0.59	FXR	8:2 FTSA	500 µM	-1.05	-0.59	-0.24	-0.626667
FXR	CSA	20 µM	0.22	-0.35	FXR	CSA	20 µM	0.22	-0.35	NA	-0.065
FXR	CYPRO	200 µM	0.12	0.06	FXR	CYPRO	200 µM	0.12	0.06	NA	0.09
FXR	Palm+acid	500 µM	-0.35	-0.43	FXR	Palm+acid	500 µM	-0.35	-0.43	-0.09	-0.29
HNF4A	PFOSA	10 µM	0.21	-0.54	HNF4A	PFOSA	10 µM	0.21	-0.54	-0.55	-0.293333
HNF4A	PFOSA	100 µM	-0.66	-2.15	HNF4A	PFOSA	100 µM	-0.66	-2.15	-2.19	-1.66667
HNF4A	PFPeA	10 µM	-1.05	-0.32	HNF4A	PFPeA	10 µM	-1.05	-0.32	0.01	-0.453333
HNF4A	PFPeA	100 µM	-0.59	-0.36	HNF4A	PFPeA	100 µM	-0.59	-0.36	-0.15	-0.366667
HNF4A	PFPeA	500 µM	-0.89	-0.63	HNF4A	PFPeA	500 µM	-0.89	-0.63	-0.11	-0.543333
HNF4A	PFPrA	10 µM	-0.73	-0.5	HNF4A	PFPrA	10 µM	-0.73	-0.5	-0.23	-0.486667
HNF4A	PFPrA	100 µM	-0.63	-0.32	HNF4A	PFPrA	100 µM	-0.63	-0.32	-0.09	-0.346667
HNF4A	PFPrA	500 µM	-1.27	-0.62	HNF4A	PFPrA	500 µM	-1.27	-0.62	-0.37	-0.753333
HNF4A	6:2 FTOH	10 µM	-0.07	-0.17	HNF4A	6:2 FTOH	10 µM	-0.07	-0.17	-0.05	-0.0966667
HNF4A	6:2 FTOH	100 µM	-0.29	-0.92	HNF4A	6:2 FTOH	100 µM	-0.29	-0.92	-0.07	-0.426667
HNF4A	6:2 FTOH	500 µM	-0.56	-0.88	HNF4A	6:2 FTOH	500 µM	-0.56	-0.88	-0.73	-0.723333
HNF4A	6:2 FTSA	10 µM	-0.42	-0.3	HNF4A	6:2 FTSA	10 µM	-0.42	-0.3	-0.18	-0.3
HNF4A	6:2 FTSA	100 µM	-0.16	-0.89	HNF4A	6:2 FTSA	100 µM	-0.16	-0.89	-0.62	-0.556667
HNF4A	6:2 FTSA	500 µM	-0.63	-0.72	HNF4A	6:2 FTSA	500 µM	-0.63	-0.72	-0.3	-0.55
HNF4A	8:2 FTSA	10 µM	-0.12	-0.45	HNF4A	8:2 FTSA	10 µM	-0.12	-0.45	-0.16	-0.243333
HNF4A	8:2 FTSA	100 µM	-0.48	-0.41	HNF4A	8:2 FTSA	100 µM	-0.48	-0.41	-0.13	-0.34
HNF4A	8:2 FTSA	500 µM	-1.21	-0.91	HNF4A	8:2 FTSA	500 µM	-1.21	-0.91	-0.56	-0.893333
HNF4A	CSA	20 µM	-1.19	-0.98	HNF4A	CSA	20 µM	-1.19	-0.98	NA	-1.085
HNF4A	CYPRO	200 µM	-0.87	NA	HNF4A	CYPRO	200 µM	-0.87	NA	-0.62	-0.745
HNF4A	Palm+acid	500 µM	-0.57	-0.34	HNF4A	Palm+acid	500 µM	-0.57	-0.34	0.09	-0.273333
PXR	PFOSA	10 µM	-4.28	-3.64	PXR	PFOSA	10 µM	-4.28	-3.64	-2.46	-3.46
PXR	PFOSA	100 µM	-1.55	-4.1	PXR	PFOSA	100 µM	-1.55	-4.1	-2.43	-2.69333
PXR	PFPeA	10 µM	-0.45	-0.38	PXR	PFPeA	10 µM	-0.45	-0.38	-0.01	-0.28
PXR	PFPeA	100 µM	-0.15	-0.24	PXR	PFPeA	100 µM	-0.15	-0.24	0.29	-0.0333333
PXR	PFPeA	500 µM	-0.24	-0.29	PXR	PFPeA	500 µM	-0.24	-0.29	0.17	-0.12
PXR	PFPrA	10 µM	-0.24	-0.44	PXR	PFPrA	10 µM	-0.24	-0.44	-0.14	-0.273333
PXR	PFPrA	100 µM	-0.15	-0.26	PXR	PFPrA	100 µM	-0.15	-0.26	0.14	-0.09
PXR	PFPrA	500 µM	-0.37	-0.23	PXR	PFPrA	500 µM	-0.37	-0.23	0.41	-0.0633333
PXR	6:2 FTOH	10 µM	-0.03	-1.23	PXR	6:2 FTOH	10 µM	-0.03	-1.23	-0.04	-0.433333
PXR	6:2 FTOH	100 µM	0.07	-0.92	PXR	6:2 FTOH	100 µM	0.07	-0.92	0	-0.283333
PXR	6:2 FTOH	500 µM	-0.72	-0.61	PXR	6:2 FTOH	500 µM	-0.72	-0.61	-0.28	-0.536667
PXR	6:2 FTSA	10 µM	0.25	-0.13	PXR	6:2 FTSA	10 µM	0.25	-0.13	0.12	0.08
PXR	6:2 FTSA	100 µM	0.16	-0.03	PXR	6:2 FTSA	100 µM	0.16	-0.03	0.13	0.0866667
PXR	6:2 FTSA	500 µM	0.32	0.23	PXR	6:2 FTSA	500 µM	0.32	0.23	0.49	0.346667
PXR	8:2 FTSA	10 µM	0.05	-0.29	PXR	8:2 FTSA	10 µM	0.05	-0.29	-0.39	-0.21
PXR	8:2 FTSA	100 µM	0.07	-0.2	PXR	8:2 FTSA	100 µM	0.07	-0.2	0.1	-0.01
PXR	8:2 FTSA	500 µM	-0.48	-0.36	PXR	8:2 FTSA	500 µM	-0.48	-0.36	-0.29	-0.376667
PXR	CSA	20 µM	0.82	0.73	PXR	CSA	20 µM	0.82	0.73	0.71	0.753333
PXR	CYPRO	200 µM	-0.87	NA	PXR	CYPRO	200 µM	-0.87	NA	-1.22	-1.045
PXR	Palm+acid	500 µM	-0.35	-1.11	PXR	Palm+acid	500 µM	-0.35	-1.11	-0.51	-0.656667
SHP	PFOSA	10 µM	-0.63	-0.92	SHP	PFOSA	10 µM	-0.63	-0.92	-0.57	-0.706667
SHP	PFOSA	100 µM	1.48	-0.89	SHP	PFOSA	100 µM	1.48	-0.89	-1.38	-0.263333
SHP	PFPeA	10 µM	-0.35	-1.05	SHP	PFPeA	10 µM	-0.35	-1.05	0.01	-0.463333
SHP	PFPeA	100 µM	-0.82	-0.78	SHP	PFPeA	100 µM	-0.82	-0.78	0.14	-0.486667
SHP	PFPeA	500 µM	-0.62	-0.73	SHP	PFPeA	500 µM	-0.62	-0.73	0.35	-0.333333
SHP	PFPrA	10 µM	-0.48	-1.2	SHP	PFPrA	10 µM	-0.48	-1.2	0.32	-0.453333
SHP	PFPrA	100 µM	-0.43	-0.97	SHP	PFPrA	100 µM	-0.43	-0.97	0.28	-0.373333
SHP	PFPrA	500 µM	-0.71	-0.54	SHP	PFPrA	500 µM	-0.71	-0.54	0.75	-0.166667
SHP	6:2 FTOH	10 µM	0.17	-0.39	SHP	6:2 FTOH	10 µM	0.17	-0.39	0.06	-0.0533333
SHP	6:2 FTOH	100 µM	0.12	-0.71	SHP	6:2 FTOH	100 µM	0.12	-0.71	0.29	-0.1
SHP	6:2 FTOH	500 µM	0.32	-1.79	SHP	6:2 FTOH	500 µM	0.32	-1.79	-0.48	-0.65
SHP	6:2 FTSA	10 µM	0.16	-0.55	SHP	6:2 FTSA	10 µM	0.16	-0.55	0.01	-0.126667
SHP	6:2 FTSA	100 µM	-0.01	-0.84	SHP	6:2 FTSA	100 µM	-0.01	-0.84	0.11	-0.246667
SHP	6:2 FTSA	500 µM	-0.26	0.03	SHP	6:2 FTSA	500 µM	-0.26	0.03	0.35	0.04
SHP	8:2 FTSA	10 µM	0.58	-0.64	SHP	8:2 FTSA	10 µM	0.58	-0.64	0.28	0.0733333
SHP	8:2 FTSA	100 µM	0.73	-0.56	SHP	8:2 FTSA	100 µM	0.73	-0.56	0.45	0.206667
SHP	8:2 FTSA	500 µM	0.26	0.34	SHP	8:2 FTSA	500 µM	0.26	0.34	1.01	0.536667
SHP	CSA	20 µM	-1.86	-0.99	SHP	CSA	20 µM	-1.86	-0.99	NA	-1.425
SHP	CYPRO	200 µM	0.02	1.18	SHP	CYPRO	200 µM	0.02	1.18	NA	0.6
SHP	Palm+acid	500 µM	-0.82	0.12	SHP	Palm+acid	500 µM	-0.82	0.12	0.9	0.0666667
LXR	PFOSA	10 µM	-0.5	-0.13	LXR	PFOSA	10 µM	-0.5	-0.13	-0.39	-0.34
LXR	PFOSA	100 µM	2.8	0.48	LXR	PFOSA	100 µM	2.8	0.48	0.31	1.19667
LXR	PFPeA	10 µM	0.73	0.22	LXR	PFPeA	10 µM	0.73	0.22	0.05	0.333333
LXR	PFPeA	100 µM	0.15	0.5	LXR	PFPeA	100 µM	0.15	0.5	0.04	0.23
LXR	PFPeA	500 µM	0.35	0.23	LXR	PFPeA	500 µM	0.35	0.23	-0.03	0.183333
LXR	PFPrA	10 µM	0.23	-0.05	LXR	PFPrA	10 µM	0.23	-0.05	0.14	0.106667
LXR	PFPrA	100 µM	0.45	0.23	LXR	PFPrA	100 µM	0.45	0.23	0.56	0.413333
LXR	PFPrA	500 µM	0.2	0.03	LXR	PFPrA	500 µM	0.2	0.03	0.84	0.356667
LXR	6:2 FTOH	10 µM	0.42	-2.71	LXR	6:2 FTOH	10 µM	0.42	-2.71	0.1	-0.73
LXR	6:2 FTOH	100 µM	0.59	-4.43	LXR	6:2 FTOH	100 µM	0.59	-4.43	-0.16	-1.33333
LXR	6:2 FTOH	500 µM	-1.2	0.23	LXR	6:2 FTOH	500 µM	-1.2	0.23	0.36	-0.203333
LXR	6:2 FTSA	10 µM	0.53	0.59	LXR	6:2 FTSA	10 µM	0.53	0.59	0.1	0.406667
LXR	6:2 FTSA	100 µM	0.05	0.26	LXR	6:2 FTSA	100 µM	0.05	0.26	0.32	0.21
LXR	6:2 FTSA	500 µM	0.53	0.47	LXR	6:2 FTSA	500 µM	0.53	0.47	0.41	0.47
LXR	8:2 FTSA	10 µM	0.55	0.48	LXR	8:2 FTSA	10 µM	0.55	0.48	-0.28	0.25
LXR	8:2 FTSA	100 µM	0.69	0.51	LXR	8:2 FTSA	100 µM	0.69	0.51	0.16	0.453333
LXR	8:2 FTSA	500 µM	0.73	0.7	LXR	8:2 FTSA	500 µM	0.73	0.7	-0.23	0.4
LXR	CSA	20 µM	0.94	0.08	LXR	CSA	20 µM	0.94	0.08	NA	0.51
LXR	CYPRO	200 µM	0.84	-0.16	LXR	CYPRO	200 µM	0.84	-0.16	NA	0.34
LXR	Palm+acid	500 µM	0.53	-0.83	LXR	Palm+acid	500 µM	0.53	-0.83	-0.18	-0.16
ANXA10	PFOSA	10 µM	-0.41	1.57	ANXA10	PFOSA	10 µM	-0.41	1.57	1.86	1.00667
ANXA10	PFOSA	100 µM	6.31	1.51	ANXA10	PFOSA	100 µM	6.31	1.51	-1.08	2.24667
ANXA10	PFPeA	10 µM	-0.73	0.68	ANXA10	PFPeA	10 µM	-0.73	0.68	0.35	0.1
ANXA10	PFPeA	100 µM	2.9	1.12	ANXA10	PFPeA	100 µM	2.9	1.12	1.56	1.86
ANXA10	PFPeA	500 µM	4.31	4.04	ANXA10	PFPeA	500 µM	4.31	4.04	-0.32	2.67667
ANXA10	PFPrA	10 µM	0.27	0.94	ANXA10	PFPrA	10 µM	0.27	0.94	0.96	0.723333
ANXA10	PFPrA	100 µM	2.1	2.49	ANXA10	PFPrA	100 µM	2.1	2.49	2.12	2.23667
ANXA10	PFPrA	500 µM	4.96	4.16	ANXA10	PFPrA	500 µM	4.96	4.16	4.2	4.44
ANXA10	6:2 FTOH	10 µM	1.73	0.63	ANXA10	6:2 FTOH	10 µM	1.73	0.63	1.83	1.39667
ANXA10	6:2 FTOH	100 µM	4.88	NA	ANXA10	6:2 FTOH	100 µM	4.88	NA	0.48	2.68
ANXA10	6:2 FTOH	500 µM	4.67	1.43	ANXA10	6:2 FTOH	500 µM	4.67	1.43	0.85	2.31667
ANXA10	6:2 FTSA	10 µM	-0.07	0.69	ANXA10	6:2 FTSA	10 µM	-0.07	0.69	1.8	0.806667
ANXA10	6:2 FTSA	100 µM	-1.37	0.08	ANXA10	6:2 FTSA	100 µM	-1.37	0.08	1.35	0.02
ANXA10	6:2 FTSA	500 µM	3.02	1.93	ANXA10	6:2 FTSA	500 µM	3.02	1.93	2.76	2.57
ANXA10	8:2 FTSA	10 µM	0.97	0.33	ANXA10	8:2 FTSA	10 µM	0.97	0.33	0.71	0.67
ANXA10	8:2 FTSA	100 µM	1.53	0.63	ANXA10	8:2 FTSA	100 µM	1.53	0.63	-0.39	0.59
ANXA10	8:2 FTSA	500 µM	3.15	-1.3	ANXA10	8:2 FTSA	500 µM	3.15	-1.3	-2.47	-0.206667
ANXA10	CYPRO	200 µM	-8.9	-5.36	ANXA10	CYPRO	200 µM	-8.9	-5.36	-12.16	-8.80667
ANXA10	Palm+acid	500 µM	-9.26	-7.93	ANXA10	Palm+acid	500 µM	-9.26	-7.93	-12.28	-9.82333
ARG1	PFOSA	10 µM	0.243512	-1.43062	ARG1	PFOSA	10 µM	0.243512	-1.43062	-0.866071	-0.684393
ARG1	PFOSA	100 µM	-2.9494	-1.85376	ARG1	PFOSA	100 µM	-2.9494	-1.85376	-1.73696	-2.18004
ARG1	PFPeA	10 µM	-0.78	0.82	ARG1	PFPeA	10 µM	-0.78	0.82	0.34	0.126667
ARG1	PFPeA	100 µM	0.84	0.84	ARG1	PFPeA	100 µM	0.84	0.84	0.94	0.873333
ARG1	PFPeA	500 µM	2.3	1.63	ARG1	PFPeA	500 µM	2.3	1.63	2.89	2.27333
ARG1	PFPrA	10 µM	0.63	0.89	ARG1	PFPrA	10 µM	0.63	0.89	0.56	0.693333
ARG1	PFPrA	100 µM	0.87	1.26	ARG1	PFPrA	100 µM	0.87	1.26	1.06	1.06333
ARG1	PFPrA	500 µM	2.68	0.96	ARG1	PFPrA	500 µM	2.68	0.96	0.95	1.53
ARG1	6:2 FTOH	10 µM	1.05	0.35	ARG1	6:2 FTOH	10 µM	1.05	0.35	0.5	0.633333
ARG1	6:2 FTOH	100 µM	2.33	3.29	ARG1	6:2 FTOH	100 µM	2.33	3.29	1.61	2.41
ARG1	6:2 FTOH	500 µM	0.46	0.63	ARG1	6:2 FTOH	500 µM	0.46	0.63	0.46	0.516667
ARG1	6:2 FTSA	10 µM	1.13	1.13	ARG1	6:2 FTSA	10 µM	1.13	1.13	0.7	0.986667
ARG1	6:2 FTSA	100 µM	1.08	1.88	ARG1	6:2 FTSA	100 µM	1.08	1.88	1.81	1.59
ARG1	6:2 FTSA	500 µM	-0.04	1.08	ARG1	6:2 FTSA	500 µM	-0.04	1.08	1.18	0.74
ARG1	8:2 FTSA	10 µM	0.5	-0.69	ARG1	8:2 FTSA	10 µM	0.5	-0.69	-0.08	-0.09
ARG1	8:2 FTSA	100 µM	-0.39	-0.92	ARG1	8:2 FTSA	100 µM	-0.39	-0.92	-0.31	-0.54
ARG1	8:2 FTSA	500 µM	-1.16	-0.45	ARG1	8:2 FTSA	500 µM	-1.16	-0.45	0.24	-0.456667
ARG1	CSA	20 µM	-3.6	-2.18	ARG1	CSA	20 µM	-3.6	-2.18	-0.51	-2.09667
ARG1	CYPRO	200 µM	-3.92	0.6	ARG1	CYPRO	200 µM	-3.92	0.6	-3.45	-2.25667
ARG1	Palm+acid	500 µM	0.1	-0.64	ARG1	Palm+acid	500 µM	0.1	-0.64	0.6	0.02
CCL20	PFOSA	10 µM	1.8	0.55	CCL20	PFOSA	10 µM	1.8	0.55	1.42	1.25667
CCL20	PFOSA	100 µM	6.9	6.12	CCL20	PFOSA	100 µM	6.9	6.12	5.83	6.28333
CCL20	PFPeA	10 µM	0.4	-0.17	CCL20	PFPeA	10 µM	0.4	-0.17	-0.03	0.0666667
CCL20	PFPeA	100 µM	-0.68	-0.5	CCL20	PFPeA	100 µM	-0.68	-0.5	-0.46	-0.546667
CCL20	PFPeA	500 µM	-0.08	0.05	CCL20	PFPeA	500 µM	-0.08	0.05	-0.25	-0.0933333
CCL20	PFPrA	10 µM	-0.15	-0.49	CCL20	PFPrA	10 µM	-0.15	-0.49	-0.27	-0.303333
CCL20	PFPrA	100 µM	-0.31	-0.19	CCL20	PFPrA	100 µM	-0.31	-0.19	-0.07	-0.19
CCL20	PFPrA	500 µM	-0.41	-0.24	CCL20	PFPrA	500 µM	-0.41	-0.24	0.08	-0.19
CCL20	6:2 FTOH	10 µM	-0.67	-0.58	CCL20	6:2 FTOH	10 µM	-0.67	-0.58	0.35	-0.3
CCL20	6:2 FTOH	100 µM	-0.8	-2.22	CCL20	6:2 FTOH	100 µM	-0.8	-2.22	0.64	-0.793333
CCL20	6:2 FTOH	500 µM	0.41	-0.65	CCL20	6:2 FTOH	500 µM	0.41	-0.65	-0.41	-0.216667
CCL20	6:2 FTSA	10 µM	-0.28	-0.83	CCL20	6:2 FTSA	10 µM	-0.28	-0.83	0.28	-0.276667
CCL20	6:2 FTSA	100 µM	0.27	-0.31	CCL20	6:2 FTSA	100 µM	0.27	-0.31	0.19	0.05
CCL20	6:2 FTSA	500 µM	0.07	0.05	CCL20	6:2 FTSA	500 µM	0.07	0.05	0.24	0.12
CCL20	8:2 FTSA	10 µM	-0.01	-0.3	CCL20	8:2 FTSA	10 µM	-0.01	-0.3	1.02	0.236667
CCL20	8:2 FTSA	100 µM	-1.06	-0.47	CCL20	8:2 FTSA	100 µM	-1.06	-0.47	1	-0.176667
CCL20	8:2 FTSA	500 µM	1.2	0.9	CCL20	8:2 FTSA	500 µM	1.2	0.9	2.51	1.53667
CCL20	CSA	20 µM	2.26	1.59	CCL20	CSA	20 µM	2.26	1.59	1.31	1.72
CCL20	CYPRO	200 µM	0.16	1.62	CCL20	CYPRO	200 µM	0.16	1.62	1.36	1.04667
CCL20	Palm+acid	500 µM	-0.12	0.6	CCL20	Palm+acid	500 µM	-0.12	0.6	0.29	0.256667
CD36	PFOSA	10 µM	1.64	0.05	CD36	PFOSA	10 µM	1.64	0.05	0.29	0.66
CD36	PFOSA	100 µM	-1.07	-0.46	CD36	PFOSA	100 µM	-1.07	-0.46	-0.8	-0.776667
CD36	PFPeA	10 µM	-0.39	1.85	CD36	PFPeA	10 µM	-0.39	1.85	-0.18	0.426667
CD36	PFPeA	100 µM	-0.76	-0.83	CD36	PFPeA	100 µM	-0.76	-0.83	-1.17	-0.92
CD36	PFPeA	500 µM	-0.54	0.78	CD36	PFPeA	500 µM	-0.54	0.78	0.8	0.346667
CD36	PFPrA	10 µM	-0.39	-2.47	CD36	PFPrA	10 µM	-0.39	-2.47	-0.33	-1.06333
CD36	PFPrA	100 µM	0.11	-0.23	CD36	PFPrA	100 µM	0.11	-0.23	0.02	-0.0333333
CD36	PFPrA	500 µM	-0.53	-0.02	CD36	PFPrA	500 µM	-0.53	-0.02	0.59	0.0133333
CD36	6:2 FTOH	10 µM	0.14	-0.96	CD36	6:2 FTOH	10 µM	0.14	-0.96	0.27	-0.183333
CD36	6:2 FTOH	100 µM	-2.55	0.48	CD36	6:2 FTOH	100 µM	-2.55	0.48	0.17	-0.633333
CD36	6:2 FTOH	500 µM	-0.02	-0.14	CD36	6:2 FTOH	500 µM	-0.02	-0.14	0.72	0.186667
CD36	6:2 FTSA	10 µM	-1.78	-0.23	CD36	6:2 FTSA	10 µM	-1.78	-0.23	-1.19	-1.06667
CD36	6:2 FTSA	100 µM	-1.91	-1.54	CD36	6:2 FTSA	100 µM	-1.91	-1.54	-2.78	-2.07667
CD36	6:2 FTSA	500 µM	0.8	-2.11	CD36	6:2 FTSA	500 µM	0.8	-2.11	-0.32	-0.543333
CD36	8:2 FTSA	10 µM	0.51	0.14	CD36	8:2 FTSA	10 µM	0.51	0.14	0.31	0.32
CD36	8:2 FTSA	100 µM	0.37	-0.06	CD36	8:2 FTSA	100 µM	0.37	-0.06	0.19	0.166667
CD36	8:2 FTSA	500 µM	0.81	0.79	CD36	8:2 FTSA	500 µM	0.81	0.79	0.73	0.776667
CD36	CSA	20 µM	0.92	0.32	CD36	CSA	20 µM	0.92	0.32	-0.32	0.306667
CD36	CYPRO	200 µM	-0.25	0.43	CD36	CYPRO	200 µM	-0.25	0.43	-0.16	0.00666667
CD36	Palm+acid	500 µM	0.98	0.36	CD36	Palm+acid	500 µM	0.98	0.36	-0.47	0.29
FASN	PFOSA	10 µM	0.59	-0.94	FASN	PFOSA	10 µM	0.59	-0.94	-0.25	-0.2
FASN	PFOSA	100 µM	-1.87	-2.22	FASN	PFOSA	100 µM	-1.87	-2.22	-2.25	-2.11333
FASN	PFPeA	SC	-0.4	0.2	FASN	PFPeA	SC	-0.4	0.2	0.2	0
FASN	PFPeA	10 µM	-1.52	-0.62	FASN	PFPeA	10 µM	-1.52	-0.62	-0.27	-0.803333
FASN	PFPeA	100 µM	-0.71	-1.19	FASN	PFPeA	100 µM	-0.71	-1.19	-1.16	-1.02
FASN	PFPeA	500 µM	-0.86	-0.72	FASN	PFPeA	500 µM	-0.86	-0.72	0.49	-0.363333
FASN	PFPrA	10 µM	-0.47	-0.86	FASN	PFPrA	10 µM	-0.47	-0.86	-1.29	-0.873333
FASN	PFPrA	100 µM	-0.5	-1.23	FASN	PFPrA	100 µM	-0.5	-1.23	-1.09	-0.94
FASN	PFPrA	500 µM	-1.59	-1.14	FASN	PFPrA	500 µM	-1.59	-1.14	-0.49	-1.07333
FASN	6:2 FTOH	10 µM	-0.45	-2.52	FASN	6:2 FTOH	10 µM	-0.45	-2.52	-0.09	-1.02
FASN	6:2 FTOH	100 µM	-0.35	-3.98	FASN	6:2 FTOH	100 µM	-0.35	-3.98	-0.16	-1.49667
FASN	6:2 FTOH	500 µM	-0.8	-1.36	FASN	6:2 FTOH	500 µM	-0.8	-1.36	-0.58	-0.913333
FASN	6:2 FTSA	10 µM	-0.41	-0.25	FASN	6:2 FTSA	10 µM	-0.41	-0.25	-0.1	-0.253333
FASN	6:2 FTSA	100 µM	-0.34	-0.56	FASN	6:2 FTSA	100 µM	-0.34	-0.56	-0.77	-0.556667
FASN	6:2 FTSA	500 µM	0.49	-0.79	FASN	6:2 FTSA	500 µM	0.49	-0.79	-0.39	-0.23
FASN	8:2 FTSA	10 µM	0.5	-0.47	FASN	8:2 FTSA	10 µM	0.5	-0.47	0.21	0.08
FASN	8:2 FTSA	100 µM	-0.61	-0.9	FASN	8:2 FTSA	100 µM	-0.61	-0.9	-0.08	-0.53
FASN	8:2 FTSA	500 µM	-1.62	-1.07	FASN	8:2 FTSA	500 µM	-1.62	-1.07	-0.4	-1.03
FASN	CSA	20 µM	-1.17	-1.85	FASN	CSA	20 µM	-1.17	-1.85	-0.6	-1.20667
FASN	CYPRO	200 µM	-0.43	-1.06	FASN	CYPRO	200 µM	-0.43	-1.06	-0.08	-0.523333
FASN	Palm+acid	500 µM	-0.44	-3.98	FASN	Palm+acid	500 µM	-0.44	-3.98	-3.98	-2.8
INSIG1	PFOSA	10 µM	0.64	-1.06	INSIG1	PFOSA	10 µM	0.64	-1.06	-0.46	-0.293333
INSIG1	PFOSA	100 µM	-0.73	-1.75	INSIG1	PFOSA	100 µM	-0.73	-1.75	-2.19	-1.55667
INSIG1	PFPeA	10 µM	-2.61	-0.44	INSIG1	PFPeA	10 µM	-2.61	-0.44	-0.18	-1.07667
INSIG1	PFPeA	100 µM	-1.61	-0.33	INSIG1	PFPeA	100 µM	-1.61	-0.33	-0.16	-0.7
INSIG1	PFPeA	500 µM	-1.74	-0.29	INSIG1	PFPeA	500 µM	-1.74	-0.29	0.3	-0.576667
INSIG1	PFPrA	10 µM	-1.2	-0.71	INSIG1	PFPrA	10 µM	-1.2	-0.71	-0.19	-0.7
INSIG1	PFPrA	100 µM	-1.11	-0.94	INSIG1	PFPrA	100 µM	-1.11	-0.94	-0.09	-0.713333
INSIG1	PFPrA	500 µM	-2.13	-0.7	INSIG1	PFPrA	500 µM	-2.13	-0.7	0.32	-0.836667
INSIG1	6:2 FTOH	10 µM	-0.75	-1.2	INSIG1	6:2 FTOH	10 µM	-0.75	-1.2	-0.44	-0.796667
INSIG1	6:2 FTOH	100 µM	-0.81	-1.56	INSIG1	6:2 FTOH	100 µM	-0.81	-1.56	-0.47	-0.946667
INSIG1	6:2 FTOH	500 µM	-0.67	-1.36	INSIG1	6:2 FTOH	500 µM	-0.67	-1.36	-1.45	-1.16
INSIG1	6:2 FTSA	10 µM	-1.18	0.1	INSIG1	6:2 FTSA	10 µM	-1.18	0.1	-0.49	-0.523333
INSIG1	6:2 FTSA	100 µM	-0.78	-0.4	INSIG1	6:2 FTSA	100 µM	-0.78	-0.4	-0.7	-0.626667
INSIG1	6:2 FTSA	500 µM	-0.41	-0.03	INSIG1	6:2 FTSA	500 µM	-0.41	-0.03	-0.33	-0.256667
INSIG1	8:2 FTSA	10 µM	0.09	-0.67	INSIG1	8:2 FTSA	10 µM	0.09	-0.67	-0.44	-0.34
INSIG1	8:2 FTSA	100 µM	-1.01	-0.86	INSIG1	8:2 FTSA	100 µM	-1.01	-0.86	-0.7	-0.856667
INSIG1	8:2 FTSA	500 µM	-1.85	-1	INSIG1	8:2 FTSA	500 µM	-1.85	-1	-1.24	-1.36333
INSIG1	CSA	20 µM	-0.72	-1.39	INSIG1	CSA	20 µM	-0.72	-1.39	-0.95	-1.02
INSIG1	CYPRO	200 µM	-0.15	-0.67	INSIG1	CYPRO	200 µM	-0.15	-0.67	-0.71	-0.51
INSIG1	Palm+acid	500 µM	-0.4	-1.4	INSIG1	Palm+acid	500 µM	-0.4	-1.4	-0.67	-0.823333
SLCO1B1	PFOSA	10 µM	1.63	1.77	SLCO1B1	PFOSA	10 µM	1.63	1.77	3.17	2.19
SLCO1B1	PFOSA	100 µM	2.25	1.87	SLCO1B1	PFOSA	100 µM	2.25	1.87	3.48	2.53333
SLCO1B1	PFPeA	10 µM	-1.11206	-0.551729	SLCO1B1	PFPeA	10 µM	-1.11206	-0.551729	0.0146999	-0.549696
SLCO1B1	PFPeA	100 µM	-1.05375	-0.249194	SLCO1B1	PFPeA	100 µM	-1.05375	-0.249194	-0.80496	-0.702635
SLCO1B1	PFPeA	500 µM	-0.316292	-1.24625	SLCO1B1	PFPeA	500 µM	-0.316292	-1.24625	0.718212	-0.281444
SLCO1B1	PFPrA	10 µM	-1.36	-0.54	SLCO1B1	PFPrA	10 µM	-1.36	-0.54	0.68	-0.406667
SLCO1B1	PFPrA	100 µM	-1.11	-0.55	SLCO1B1	PFPrA	100 µM	-1.11	-0.55	-0.23	-0.63
SLCO1B1	PFPrA	500 µM	-1.77	-0.62	SLCO1B1	PFPrA	500 µM	-1.77	-0.62	0.21	-0.726667
SLCO1B1	6:2 FTOH	10 µM	0.00498439	-1.17331	SLCO1B1	6:2 FTOH	10 µM	0.00498439	-1.17331	0.426663	-0.247222
SLCO1B1	6:2 FTOH	100 µM	0.58137	-2.59519	SLCO1B1	6:2 FTOH	100 µM	0.58137	-2.59519	0.146657	-0.622386
SLCO1B1	6:2 FTOH	500 µM	-1.29798	-1.34217	SLCO1B1	6:2 FTOH	500 µM	-1.29798	-1.34217	-3.10295	-1.91437
SLCO1B1	6:2 FTSA	10 µM	0.437799	0.156048	SLCO1B1	6:2 FTSA	10 µM	0.437799	0.156048	0.359521	0.317789
SLCO1B1	6:2 FTSA	100 µM	-0.128751	0.0612685	SLCO1B1	6:2 FTSA	100 µM	-0.128751	0.0612685	-0.189084	-0.0855221
SLCO1B1	6:2 FTSA	500 µM	-0.620592	0.549573	SLCO1B1	6:2 FTSA	500 µM	-0.620592	0.549573	0.494607	0.141196
SLCO1B1	8:2 FTSA	10 µM	0.0071232	-1.06334	SLCO1B1	8:2 FTSA	10 µM	0.0071232	-1.06334	-0.289532	-0.448585
SLCO1B1	8:2 FTSA	100 µM	0.826064	-0.018379	SLCO1B1	8:2 FTSA	100 µM	0.826064	-0.018379	0.152105	0.31993
SLCO1B1	8:2 FTSA	500 µM	0.228552	-0.643346	SLCO1B1	8:2 FTSA	500 µM	0.228552	-0.643346	0.0576727	-0.11904
SLCO1B1	Palm+acid	500 µM	-1.04	-2.37	SLCO1B1	Palm+acid	500 µM	-1.04	-2.37	-0.96	-1.45667
SREBF1	PFOSA	10 µM	0.11	-0.77	SREBF1	PFOSA	10 µM	0.11	-0.77	-0.36	-0.34
SREBF1	PFOSA	100 µM	-0.62	-1.7	SREBF1	PFOSA	100 µM	-0.62	-1.7	-2.24	-1.52
SREBF1	PFPeA	10 µM	-2.65	0.27	SREBF1	PFPeA	10 µM	-2.65	0.27	-0.55	-0.976667
SREBF1	PFPeA	100 µM	-1.87	-1	SREBF1	PFPeA	100 µM	-1.87	-1	-0.55	-1.14
SREBF1	PFPeA	500 µM	-1.22	0.5	SREBF1	PFPeA	500 µM	-1.22	0.5	1.25	0.176667
SREBF1	PFPrA	10 µM	-1.75	-1.16	SREBF1	PFPrA	10 µM	-1.75	-1.16	-1.17	-1.36
SREBF1	PFPrA	100 µM	-1.14	-0.78	SREBF1	PFPrA	100 µM	-1.14	-0.78	-0.84	-0.92
SREBF1	PFPrA	500 µM	-2.31	-1.23	SREBF1	PFPrA	500 µM	-2.31	-1.23	-0.75	-1.43
SREBF1	6:2 FTOH	10 µM	-0.55	-2.78	SREBF1	6:2 FTOH	10 µM	-0.55	-2.78	0.05	-1.09333
SREBF1	6:2 FTOH	100 µM	-0.34	-3.54	SREBF1	6:2 FTOH	100 µM	-0.34	-3.54	-0.4	-1.42667
SREBF1	6:2 FTOH	500 µM	-0.51	-0.78	SREBF1	6:2 FTOH	500 µM	-0.51	-0.78	-1.69	-0.993333
SREBF1	6:2 FTSA	10 µM	-0.91	-0.78	SREBF1	6:2 FTSA	10 µM	-0.91	-0.78	0.66	-0.343333
SREBF1	6:2 FTSA	100 µM	0.62	-1.21	SREBF1	6:2 FTSA	100 µM	0.62	-1.21	-0.82	-0.47
SREBF1	6:2 FTSA	500 µM	-0.1	-0.82	SREBF1	6:2 FTSA	500 µM	-0.1	-0.82	0.04	-0.293333
SREBF1	8:2 FTSA	10 µM	0.01	-1.16	SREBF1	8:2 FTSA	10 µM	0.01	-1.16	0.14	-0.336667
SREBF1	8:2 FTSA	100 µM	0.3	-0.76	SREBF1	8:2 FTSA	100 µM	0.3	-0.76	-0.15	-0.203333
SREBF1	8:2 FTSA	500 µM	-0.61	-1.85	SREBF1	8:2 FTSA	500 µM	-0.61	-1.85	-0.51	-0.99
SREBF1	CSA	20 µM	-0.25	-1.84	SREBF1	CSA	20 µM	-0.25	-1.84	0.87	-0.406667
SREBF1	CYPRO	200 µM	-1.34	-2.24	SREBF1	CYPRO	200 µM	-1.34	-2.24	-1.33	-1.63667
SREBF1	Palm+acid	500 µM	-1.57	-1.22	SREBF1	Palm+acid	500 µM	-1.57	-1.22	0.12	-0.89

## Sheet: Datadescription
	Experimental data
	Type of cells:	HepaRG cells
	Exposure time:	24 h
	Assay type:	Gene expression (qPCR)
	Compound class:	PFAS
	Positive control	CSA 20 µM
		CYPRO 200 µM
		Palm+acid 500 µM
	Solvent control (SC)	DMSO
	Biological replica	minimum of 2
	Gene expression 2 sheet is the continuation of gene expression 1
